# Supplementary material for: Assessing species composition and insecticide resistance of Anopheles gambiae complex members in three coastal health districts of Côte d’Ivoire
Source: PLoS One. 2024 Dec 10;19(12):e0297604. doi: 10.1371/journal.pone.0297604 (PMC11630590; doi:10.1371/journal.pone.0297604)
Supplement: S1 Table — (XLSX) [file pone.0297604.s001.xlsx]

## Sheet: tests_diagnostic_dose_ 3_years 
Date	strain	Synergist	insecticide	Concentration	tested	dead	Alive	mortality_percentage	survival_percentage	Data Recorder
2018	Aboisso	Without	Deltamethrin	0.05	23	0	23	0	100	Kouame Jackson
2018	Aboisso	Without	Deltamethrin	0.05	22	2	20	9.09	90.91	Kouame Jackson
2018	Aboisso	Without	Deltamethrin	0.05	21	2	19	9.52	90.48	Kouame Jackson
2018	Aboisso	Without	Deltamethrin	0.05	24	2	22	8.33	91.67	Kouame Jackson
2018	San_Pedro	Without	Deltamethrin	0.05	25	2	23	8	92	Kouame Jackson
2018	San_Pedro	Without	Deltamethrin	0.05	25	0	25	0	100	Kouame Jackson
2018	San_Pedro	Without	Deltamethrin	0.05	25	0	25	0	100	Kouame Jackson
2018	San_Pedro	Without	Deltamethrin	0.05	25	2	23	8	92	Kouame Jackson
2018	Aboisso	Without	Deltamethrin	0.05	26	1	25	3.85	96.15	Kouame Jackson
2018	Aboisso	Without	Deltamethrin	0.05	24	2	22	8.33	91.67	Kouame Jackson
2018	Aboisso	Without	Control	0	25	0	25	0	100	Kouame Jackson
2018	Aboisso	Without	Control	0	27	0	27	0	100	Kouame Jackson
2018	Aboisso	Without	Control	0	23	1	22	4.34783	95.6522	Kouame Jackson
2018	Aboisso	Without	Control	0	25	0	25	0	100	Kouame Jackson
2018	Aboisso	Without	Control	0	26	1	25	3.84615	96.1538	Kouame Jackson
2018	Aboisso	Without	Control	0	24	0	24	0	100	Kouame Jackson
2019	San_Pedro	Without	Deltamethrin	0.05	24	1	23	4.17	95.83	Kouame Jackson
2019	San_Pedro	Without	Deltamethrin	0.05	22	0	22	0	100	Kouame Jackson
2019	San_Pedro	Without	Deltamethrin	0.05	21	0	21	0	100	Kouame Jackson
2019	San_Pedro	Without	Deltamethrin	0.05	24	3	21	12.5	87.5	Kouame Jackson
2019	San_Pedro	Without	Permethrin	0.75	23	2	21	8.7	91.3	Kouame Jackson
2019	San_Pedro	Without	Permethrin	0.75	22	1	21	4.55	95.45	Kouame Jackson
2019	San_Pedro	Without	Permethrin	0.75	25	0	25	0	100	Kouame Jackson
2019	San_Pedro	Without	Permethrin	0.75	24	1	23	4.17	95.83	Kouame Jackson
2019	San_Pedro	Without	Deltamethrin	0.05	25	0	25	0	100	Kouame Jackson
2019	San_Pedro	Without	Deltamethrin	0.05	27	1	26	3.7	96.3	Kouame Jackson
2019	San_Pedro	Without	Deltamethrin	0.05	26	1	25	3.85	96.15	Kouame Jackson
2019	San_Pedro	Without	Control	0	25	1	24	4	96	Kouame Jackson
2019	San_Pedro	Without	Control	0	23	0	23	0	100	Kouame Jackson
2019	San_Pedro	Without	Control	0	19	0	19	0	100	Kouame Jackson
2019	San_Pedro	Without	Control	0	22	0	22	0	100	Kouame Jackson
2019	San_Pedro	Without	Control	0	25	0	25	0	100	Kouame Jackson
2019	San_Pedro	Without	Control	0	26	1	25	3.85	96.15	Kouame Jackson
2019	San_Pedro	Without	Deltamethrin	0.05	26	1	25	3.85	96.15	Kouame Jackson
2020	San_Pedro	Without	Permethrin	0.75	24	0	24	0	100	Kouame Jackson
2020	San_Pedro	Without	Permethrin	0.75	25	0	25	0	100	Kouame Jackson
2020	San_Pedro	Without	Permethrin	0.75	26	1	25	3.85	96.15	Kouame Jackson
2020	San_Pedro	Without	Permethrin	0.75	18	0	18	0	100	Kouame Jackson
2020	San_Pedro	Without	Alphacypermethrin	0.05	26	0	26	0	100	Kouame Jackson
2020	San_Pedro	Without	Alphacypermethrin	0.05	27	0	27	0	100	Kouame Jackson
2020	San_Pedro	Without	Alphacypermethrin	0.05	23	0	23	0	100	Kouame Jackson
2020	San_Pedro	Without	Control	0	19	0	19	0	100	Kouame Jackson
2020	San_Pedro	Without	Control	0	26	1	25	0	96.1538	Kouame Jackson
2020	San_Pedro	Without	Control	0	19	0	19	0	100	Kouame Jackson
2020	San_Pedro	Without	Control	0	23	0	23	0	100	Kouame Jackson
2020	San_Pedro	Without	Control	0	26	0	26	0	100	Kouame Jackson
2020	San_Pedro	Without	Control	0	19	0	19	0	100	Kouame Jackson
2020	San_Pedro	Without	Alphacypermethrin	0.05	25	0	25	0	100	Kouame Jackson
2020	Jacqueville	Without	Deltamethrin	0.05	26	2	24	7.69	92.31	Kouame Jackson
2020	Jacqueville	Without	Deltamethrin	0.05	19	1	18	5.26	94.74	Kouame Jackson
2020	Jacqueville	Without	Deltamethrin	0.05	22	3	19	13.64	86.36	Kouame Jackson
2020	Jacqueville	Without	Deltamethrin	0.05	23	4	19	17.39	82.61	Kouame Jackson
2020	Jacqueville	Without	Permethrin	0.75	18	0	18	0	100	Kouame Jackson
2020	Jacqueville	Without	Permethrin	0.75	24	2	22	8.33	91.67	Kouame Jackson
2020	Jacqueville	Without	Permethrin	0.75	18	0	18	0	100	Kouame Jackson
2020	Jacqueville	Without	Permethrin	0.75	19	0	19	0	100	Kouame Jackson
2020	Jacqueville	Without	Alphacypermethrin	0.05	21	2	19	9.52	90.48	Kouame Jackson
2020	Aboisso	Without	Alphacypermethrin	0.05	20	6	14	30	70	Kouame Jackson
2020	Aboisso	Without	Alphacypermethrin	0.05	21	9	12	42.86	57.14	Kouame Jackson
2020	Aboisso	Without	Alphacypermethrin	0.05	21	6	15	28.57	71.43	Kouame Jackson
2020	Aboisso	Without	Alphacypermethrin	0.05	20	3	17	15	85	Kouame Jackson
2019	Aboisso	Without	Deltamethrin	0.05	23	2	21	8.7	91.3	Kouame Jackson
2019	Aboisso	Without	Deltamethrin	0.05	20	1	19	5	95	Kouame Jackson
2019	Aboisso	Without	Deltamethrin	0.05	20	0	20	0	100	Kouame Jackson
2019	Aboisso	Without	Deltamethrin	0.05	21	2	19	9.52	90.48	Kouame Jackson
2019	Aboisso	Without	Permethrin	0.75	21	0	21	0	100	Kouame Jackson
2019	Aboisso	Without	Permethrin	0.75	21	0	21	0	100	Kouame Jackson
2019	Aboisso	Without	Permethrin	0.75	21	0	21	0	100	Kouame Jackson
2019	Aboisso	Without	Permethrin	0.75	21	0	21	0	100	Kouame Jackson
2019	Aboisso	Without	Alphacypermethrin	0.05	19	0	19	0	100	Kouame Jackson
2019	Aboisso	Without	Alphacypermethrin	0.05	21	0	21	0	100	Kouame Jackson
2019	Aboisso	Without	Alphacypermethrin	0.05	20	0	20	0	100	Kouame Jackson
2019	Aboisso	Without	Control	0	18	0	18	0	100	Kouame Jackson
2019	Aboisso	Without	Control	0	19	0	19	0	100	Kouame Jackson
2019	Aboisso	Without	Control	0	20	0	20	0	100	Kouame Jackson
2019	Aboisso	Without	Control	0	19	0	19	0	100	Kouame Jackson
2019	Aboisso	Without	Control	0	23	0	23	0	100	Kouame Jackson
2019	Aboisso	Without	Control	0	24	0	24	0	100	Kouame Jackson
2019	Aboisso	Without	Alphacypermethrin	0.05	21	0	21	0	100	Kouame Jackson
2020	San_Pedro	Without	Deltamethrin	0.05	25	0	25	0	100	Kouame Jackson
2020	San_Pedro	Without	Deltamethrin	0.05	23	0	23	0	100	Kouame Jackson
2020	San_Pedro	Without	Deltamethrin	0.05	21	0	21	0	100	Kouame Jackson
2020	San_Pedro	Without	Deltamethrin	0.05	25	0	25	0	100	Kouame Jackson
2018	Aboisso	Without	Permethrin	0.75	24	3	21	12.5	87.5	Kouame Jackson
2018	Aboisso	Without	Permethrin	0.75	26	0	26	0	100	Kouame Jackson
2018	Aboisso	Without	Permethrin	0.75	24	2	22	8.33	91.67	Kouame Jackson
2018	Aboisso	Without	Permethrin	0.75	27	1	26	3.7	96.3	Kouame Jackson
2020	Jacqueville	Without	Alphacypermethrin	0.05	21	1	20	4.76	95.24	Kouame Jackson
2020	Jacqueville	Without	Alphacypermethrin	0.05	24	5	19	20.83	79.17	Kouame Jackson
2020	Jacqueville	Without	Alphacypermethrin	0.05	23	10	13	43.48	56.52	Kouame Jackson
2018	Jacqueville	Without	Deltamethrin	0.05	23	1	22	4.35	95.65	Kouame Jackson
2018	Jacqueville	Without	Deltamethrin	0.05	21	0	21	0	100	Kouame Jackson
2018	Jacqueville	Without	Deltamethrin	0.05	25	2	23	8	92	Kouame Jackson
2018	Jacqueville	Without	Deltamethrin	0.05	24	2	22	8.33	91.67	Kouame Jackson
2018	Jacqueville	Without	Alphacypermethrin	0.05	22	0	22	0	100	Kouame Jackson
2018	Jacqueville	Without	Alphacypermethrin	0.05	23	0	23	0	100	Kouame Jackson
2018	Jacqueville	Without	Control	0	21	0	21	0	100	Kouame Jackson
2018	Jacqueville	Without	Control	0	18	0	18	0	100	Kouame Jackson
2018	Jacqueville	Without	Control	0	19	0	19	0	100	Kouame Jackson
2018	Jacqueville	Without	Control	0	23	0	23	0	100	Kouame Jackson
2018	Jacqueville	Without	Control	0	23	0	23	0	100	Kouame Jackson
2018	Jacqueville	Without	Control	0	19	0	19	0	100	Kouame Jackson
2018	Jacqueville	Without	Permethrin	0.75	24	1	23	4.17	95.83	Kouame Jackson
2018	Jacqueville	Without	Permethrin	0.75	21	0	21	0	100	Kouame Jackson
2018	Jacqueville	Without	Permethrin	0.75	25	1	24	4	96	Kouame Jackson
2018	Jacqueville	Without	Permethrin	0.75	24	0	24	0	100	Kouame Jackson
2018	Aboisso	Without	Deltamethrin	0.05	22	1	21	4.55	95.45	Kouame Jackson
2018	Aboisso	Without	Deltamethrin	0.05	28	0	28	0	100	Kouame Jackson
2020	Aboisso	Without	Deltamethrin	0.05	18	0	18	0	100	Kouame Jackson
2020	Aboisso	Without	Deltamethrin	0.05	21	1	20	4.76	95.24	Kouame Jackson
2020	Aboisso	Without	Deltamethrin	0.05	17	0	17	0	100	Kouame Jackson
2020	Aboisso	Without	Deltamethrin	0.05	23	1	22	4.35	95.65	Kouame Jackson
2020	Aboisso	Without	Permethrin	0.75	28	1	27	3.57	96.43	Kouame Jackson
2020	Aboisso	Without	Permethrin	0.75	26	0	26	0	100	Kouame Jackson
2020	Aboisso	Without	Permethrin	0.75	26	0	26	0	100	Kouame Jackson
2020	Aboisso	Without	Permethrin	0.75	25	0	25	0	100	Kouame Jackson
2018	Aboisso	Without	Alphacypermethrin	0.05	22	0	22	0	100	Kouame Jackson
2018	Aboisso	Without	Alphacypermethrin	0.05	25	0	25	0	100	Kouame Jackson
2018	Aboisso	Without	Alphacypermethrin	0.05	23	0	23	0	100	Kouame Jackson
2018	Aboisso	Without	Alphacypermethrin	0.05	23	0	23	0	100	Kouame Jackson
2018	San_Pedro	Without	Alphacypermethrin	0.05	25	0	25	0	100	Kouame Jackson
2018	San_Pedro	Without	Alphacypermethrin	0.05	24	0	24	0	100	Kouame Jackson
2018	San_Pedro	Without	Alphacypermethrin	0.05	22	0	22	0	100	Kouame Jackson
2018	San_Pedro	Without	Alphacypermethrin	0.05	28	0	28	0	100	Kouame Jackson
2018	San_Pedro	Without	Permethrin	0.75	26	1	25	3.87	96.13	Kouame Jackson
2018	San_Pedro	Without	Permethrin	0.75	25	0	25	0	100	Kouame Jackson
2018	San_Pedro	Without	Permethrin	0.75	22	0	22	0	100	Kouame Jackson
2018	San_Pedro	Without	Permethrin	0.75	25	1	24	4	96	Kouame Jackson
2018	San_Pedro	Without	Control	0	25	0	25	0	100	Kouame Jackson
2018	San_Pedro	Without	Control	0	26	0	25	0	100	Kouame Jackson
2018	San_Pedro	Without	Control	0	25	1	24	0	100	Kouame Jackson
2018	San_Pedro	Without	Control	0	25	0	25	0	100	Kouame Jackson
2018	San_Pedro	Without	Control	0	24	0	25	0	100	Kouame Jackson
2018	San_Pedro	Without	Control	0	25	0	25	0	100	Kouame Jackson
2019	San_Pedro	Without	Alphacypermethrin	0.05	24	0	24	0	100	Kouame Jackson
2020	Aboisso	Without	Control	0	18	0	18	0	100	Kouame Jackson
2020	Aboisso	Without	Control	0	23	1	22	4.34783	95.6522	Kouame Jackson
2020	Aboisso	Without	Control	0	18	0	18	0	100	Kouame Jackson
2020	Aboisso	Without	Control	0	16	0	16	0	100	Kouame Jackson
2020	Aboisso	Without	Control	0	24	0	24	0	100	Kouame Jackson
2020	Aboisso	Without	Control	0	19	0	0	0	0	Kouame Jackson
2019	San_Pedro	Without	Alphacypermethrin	0.05	25	0	25	0	100	Kouame Jackson
2019	San_Pedro	Without	Alphacypermethrin	0.05	24	0	24	0	100	Kouame Jackson
2019	San_Pedro	Without	Alphacypermethrin	0.05	21	0	21	0	100	Kouame Jackson
2020	Jacqueville	Without	Control	0	21	0	21	0	100	Kouame Jackson
2020	Jacqueville	Without	Control	0	23	0	23	0	100	Kouame Jackson
2020	Jacqueville	Without	Control	0	24	0	24	0	100	Kouame Jackson
2020	Jacqueville	Without	Control	0	25	1	24	4	96	Kouame Jackson
2020	Jacqueville	Without	Control	0	20	0	20	0	100	Kouame Jackson
2020	Jacqueville	Without	Control	0	18	0	18	0	100	Kouame Jackson

## Sheet: intensity_test
Date	district	insecticide	X Diagnostic dose	Replicate	Concentration	tested	dead	alive	mortality_percentage	survival_percentage	Data Recorder
2020	San_Pedro	Permethrin	1X	1	0.75	24	0	24	0	100	Kouame Jackson
2020	San_Pedro	Permethrin	1X	2	0.75	25	0	25	0	100	Kouame Jackson
2020	San_Pedro	Permethrin	1X	3	0.75	26	1	25	3.85	96.15	Kouame Jackson
2020	San_Pedro	Permethrin	1X	4	0.75	18	0	18	0	100	Kouame Jackson
2020	San_Pedro	Alphacypermethrin	1X	1	0.05	26	0	26	0	100	Kouame Jackson
2020	San_Pedro	Alphacypermethrin	1X	2	0.05	27	0	27	0	100	Kouame Jackson
2020	San_Pedro	Alphacypermethrin	1X	3	0.05	23	0	23	0	100	Kouame Jackson
2020	San_Pedro	Alphacypermethrin	1X	4	0.05	25	0	25	0	100	Kouame Jackson
2020	San_Pedro	Deltamethrin	1X	1	0.05	25	0	25	0	100	Kouame Jackson
2020	San_Pedro	Deltamethrin	1X	2	0.05	23	0	23	0	100	Kouame Jackson
2020	San_Pedro	Deltamethrin	1X	3	0.05	21	0	21	0	100	Kouame Jackson
2020	San_Pedro	Deltamethrin	1X	4	0.05	25	0	25	0	100	Kouame Jackson
2020	San_Pedro	Deltamethrin	5X	1	0.25	19	1	18	5.26316	94.7368	Kouame Jackson
2020	San_Pedro	Deltamethrin	5X	2	0.25	19	3	16	15.7895	84.2105	Kouame Jackson
2020	San_Pedro	Deltamethrin	5X	3	0.25	22	4	18	18.1818	81.8182	Kouame Jackson
2020	San_Pedro	Deltamethrin	5X	4	0.25	23	1	22	4.34783	95.6522	Kouame Jackson
2020	San_Pedro	Deltamethrin	10X	1	0.5	23	11	12	47.8261	52.1739	Kouame Jackson
2020	San_Pedro	Deltamethrin	10X	2	0.5	23	13	10	56.5217	43.4783	Kouame Jackson
2020	San_Pedro	Deltamethrin	10X	3	0.5	22	9	13	40.9091	59.0909	Kouame Jackson
2020	San_Pedro	Deltamethrin	10X	4	0.5	25	10	15	40	60	Kouame Jackson
2020	San_Pedro	Permethrin	5X	1	3.75	23	6	17	26.087	73.913	Kouame Jackson
2020	San_Pedro	Permethrin	5X	2	3.75	24	7	17	29.1667	70.8333	Kouame Jackson
2020	San_Pedro	Permethrin	5X	3	3.75	25	6	19	24	76	Kouame Jackson
2020	San_Pedro	Permethrin	5X	4	3.75	23	9	14	39.1304	60.8696	Kouame Jackson
2020	San_Pedro	Permethrin	10X	1	7.5	25	17	8	68	32	Kouame Jackson
2020	San_Pedro	Permethrin	10X	2	7.5	24	15	9	62.5	37.5	Kouame Jackson
2020	San_Pedro	Permethrin	10X	3	7.5	26	16	10	61.5385	38.4615	Kouame Jackson
2020	San_Pedro	Control	0	1	0	26	0	26	0	100	Kouame Jackson
2020	San_Pedro	Control	0	2	0	19	0	19	0	100	Kouame Jackson
2020	San_Pedro	Permethrin	10X	4	7.5	24	10	14	41.6667	58.3333	Kouame Jackson
2020	San_Pedro	Alphacypermethrin	5X	1	0.25	24	0	24	0	100	Kouame Jackson
2020	San_Pedro	Alphacypermethrin	5X	2	0.25	25	3	22	12	88	Kouame Jackson
2020	San_Pedro	Alphacypermethrin	5X	3	0.25	25	0	25	0	100	Kouame Jackson
2020	San_Pedro	Alphacypermethrin	5X	4	0.25	23	1	22	4.34783	95.6522	Kouame Jackson
2020	San_Pedro	Alphacypermethrin	10X	1	0.5	26	6	20	23.0769	76.9231	Kouame Jackson
2020	San_Pedro	Alphacypermethrin	10X	2	0.5	25	6	19	24	76	Kouame Jackson
2020	San_Pedro	Alphacypermethrin	10X	3	0.5	22	3	19	13.6364	86.3636	Kouame Jackson
2020	San_Pedro	Alphacypermethrin	10X	4	0.5	27	6	21	22.2222	77.7778	Kouame Jackson
2020	Aboisso	Alphacypermethrin	1X	1	0.05	20	6	14	30	70	Kouame Jackson
2020	Aboisso	Alphacypermethrin	1X	2	0.05	21	9	12	42.86	57.14	Kouame Jackson
2020	Aboisso	Alphacypermethrin	1X	3	0.05	21	6	15	28.57	71.43	Kouame Jackson
2020	Aboisso	Alphacypermethrin	1X	4	0.05	20	3	17	15	85	Kouame Jackson
2020	Aboisso	Deltamethrin	1X	1	0.05	18	0	18	0	100	Kouame Jackson
2020	Aboisso	Deltamethrin	1X	2	0.05	21	1	20	4.76	95.24	Kouame Jackson
2020	Aboisso	Deltamethrin	1X	3	0.05	17	0	17	0	100	Kouame Jackson
2020	Aboisso	Deltamethrin	1X	4	0.05	23	1	22	4.35	95.65	Kouame Jackson
2020	Aboisso	Permethrin	1X	1	0.75	28	1	27	3.57	96.43	Kouame Jackson
2020	Aboisso	Permethrin	1X	2	0.75	26	0	26	0	100	Kouame Jackson
2020	Aboisso	Permethrin	1X	3	0.75	26	0	26	0	100	Kouame Jackson
2020	Aboisso	Permethrin	1X	4	0.75	25	0	25	0	100	Kouame Jackson
2020	Aboisso	Permethrin	10X	1	7.5	19	12	7	63.1579	36.8421	Kouame Jackson
2020	Aboisso	Permethrin	10X	2	7.5	17	11	6	64.7059	35.2941	Kouame Jackson
2020	Aboisso	Permethrin	10X	3	7.5	19	13	6	68.4211	31.5789	Kouame Jackson
2020	Aboisso	Permethrin	10X	4	7.5	19	13	6	68.4211	31.5789	Kouame Jackson
2020	Aboisso	Alphacypermethrin	5X	1	0.25	22	20	2	90.9091	9.09091	Kouame Jackson
2020	Aboisso	Alphacypermethrin	5X	2	0.25	23	21	2	91.3043	8.69565	Kouame Jackson
2020	Aboisso	Alphacypermethrin	5X	3	0.25	24	24	0	100	0	Kouame Jackson
2020	Aboisso	Alphacypermethrin	5X	4	0.25	21	19	2	90.4762	9.52381	Kouame Jackson
2020	Aboisso	Alphacypermethrin	10X	1	0.5	20	20	0	100	0	Kouame Jackson
2020	Aboisso	Alphacypermethrin	10X	2	0.5	21	21	0	100	0	Kouame Jackson
2020	Aboisso	Alphacypermethrin	10X	3	0.5	20	20	0	100	0	Kouame Jackson
2020	Aboisso	Alphacypermethrin	10X	4	0.5	20	20	0	100	0	Kouame Jackson
2020	Aboisso	Deltamethrin	5X	1	0.25	21	5	16	23.8095	76.1905	Kouame Jackson
2020	Aboisso	Deltamethrin	5X	2	0.25	23	6	17	26.087	73.913	Kouame Jackson
2020	Aboisso	Deltamethrin	5X	3	0.25	21	7	14	33.3333	66.6667	Kouame Jackson
2020	Aboisso	Deltamethrin	5X	4	0.25	20	3	17	15	85	Kouame Jackson
2020	Aboisso	Deltamethrin	10X	1	0.5	22	4	18	18.1818	81.8182	Kouame Jackson
2020	Aboisso	Deltamethrin	10X	2	0.5	21	5	16	23.8095	76.1905	Kouame Jackson
2020	Aboisso	Deltamethrin	10X	3	0.5	21	8	13	38.0952	61.9048	Kouame Jackson
2020	Aboisso	Deltamethrin	10X	4	0.5	21	4	17	19.0476	80.9524	Kouame Jackson
2020	Aboisso	Permethrin	5X	1	3.75	18	7	11	38.8889	61.1111	Kouame Jackson
2020	Aboisso	Permethrin	5X	2	3.75	19	8	11	42.1053	57.8947	Kouame Jackson
2020	Aboisso	Control	0	1	0	24	0	24	0	100	Kouame Jackson
2020	Aboisso	Control	0	2	0	19	0	0	0	0	Kouame Jackson
2020	Aboisso	Permethrin	5X	3	3.75	21	11	10	52.381	47.619	Kouame Jackson
2020	Aboisso	Permethrin	5X	4	3.75	22	8	14	36.3636	63.6364	Kouame Jackson
2020	Jacqueville	Deltamethrin	1X	1	0.05	26	2	24	7.69	92.31	Kouame Jackson
2020	Jacqueville	Deltamethrin	1X	2	0.05	19	1	18	5.26	94.74	Kouame Jackson
2020	Jacqueville	Deltamethrin	1X	3	0.05	22	3	19	13.64	86.36	Kouame Jackson
2020	Jacqueville	Deltamethrin	1X	4	0.05	23	4	19	17.39	82.61	Kouame Jackson
2020	Jacqueville	Permethrin	1X	1	0.75	18	0	18	0	100	Kouame Jackson
2020	Jacqueville	Permethrin	1X	2	0.75	24	2	22	8.33	91.67	Kouame Jackson
2020	Jacqueville	Permethrin	1X	3	0.75	18	0	18	0	100	Kouame Jackson
2020	Jacqueville	Permethrin	1X	4	0.75	19	0	19	0	100	Kouame Jackson
2020	Jacqueville	Alphacypermethrin	1X	1	0.05	21	2	19	9.52	90.48	Kouame Jackson
2020	Jacqueville	Alphacypermethrin	1X	2	0.05	21	1	20	4.76	95.24	Kouame Jackson
2020	Jacqueville	Alphacypermethrin	1X	3	0.05	24	5	19	20.83	79.17	Kouame Jackson
2020	Jacqueville	Alphacypermethrin	1X	4	0.05	23	10	13	43.48	56.52	Kouame Jackson
2020	Jacqueville	Deltamethrin	5X	1	0.25	25	24	1	96	4	Kouame Jackson
2020	Jacqueville	Deltamethrin	5X	2	0.25	20	17	3	85	15	Kouame Jackson
2020	Jacqueville	Deltamethrin	5X	3	0.25	26	25	1	96.1538	3.84615	Kouame Jackson
2020	Jacqueville	Deltamethrin	5X	4	0.25	23	21	2	91.3043	8.69565	Kouame Jackson
2020	Jacqueville	Deltamethrin	10X	1	0.5	26	26	0	100	0	Kouame Jackson
2020	Jacqueville	Deltamethrin	10X	2	0.5	22	22	0	100	0	Kouame Jackson
2020	Jacqueville	Deltamethrin	10X	3	0.5	23	21	2	91.3043	8.69565	Kouame Jackson
2020	Jacqueville	Deltamethrin	10X	4	0.5	21	21	0	100	0	Kouame Jackson
2020	Jacqueville	Permethrin	5X	1	3.75	19	8	11	42.1053	57.8947	Kouame Jackson
2020	Jacqueville	Permethrin	5X	2	3.75	20	15	5	75	25	Kouame Jackson
2020	Jacqueville	Permethrin	5X	3	3.75	20	12	8	60	40	Kouame Jackson
2020	Jacqueville	Permethrin	10X	1	7.5	21	16	5	76.1905	23.8095	Kouame Jackson
2020	Jacqueville	Permethrin	10X	2	7.5	21	17	4	80.9524	19.0476	Kouame Jackson
2020	Jacqueville	Alphacypermethrin	5X	1	0.25	30	26	4	86.6667	13.3333	Kouame Jackson
2020	Jacqueville	Control	0	1	0	20	0	20	0	100	Kouame Jackson
2020	Jacqueville	Control	0	2	0	18	0	18	0	100	Kouame Jackson
2020	Jacqueville	Alphacypermethrin	5X	2	0.25	25	16	9	64	36	Kouame Jackson
2020	Jacqueville	Alphacypermethrin	5X	3	0.25	28	26	2	92.8571	7.14286	Kouame Jackson
2020	Jacqueville	Alphacypermethrin	10X	1	0.5	25	24	1	96	4	Kouame Jackson
2020	Jacqueville	Alphacypermethrin	10X	2	0.5	22	19	3	86.3636	13.6364	Kouame Jackson
2020	Jacqueville	Alphacypermethrin	10X	3	0.5	20	19	1	95	5	Kouame Jackson
2020	Jacqueville	Alphacypermethrin	10X	4	0.5	21	19	2	90.4762	9.52381	Kouame Jackson

## Sheet: Bioassays_with_synergist
Date	district	Synergist	insecticide	Concentration	tested	dead	Alive	mortality_percentage	survival_percentage	Data Recorder
2020	San_Pedro	Without	Permethrin	0.75	24	0	24	0	100	Kouame Jackson
2020	San_Pedro	Without	Permethrin	0.75	25	0	25	0	100	Kouame Jackson
2020	San_Pedro	Without	Permethrin	0.75	26	1	25	3.85	96.15	Kouame Jackson
2020	San_Pedro	Without	Permethrin	0.75	18	0	18	0	100	Kouame Jackson
2020	San_Pedro	Without	Control	0	22	0	22	0	100	Kouame Jackson
2020	San_Pedro	Without	Control	0	26	0	26	0	100	Kouame Jackson
2020	San_Pedro	Without	Alphacypermethrin	0.05	26	0	26	0	100	Kouame Jackson
2020	San_Pedro	Without	Alphacypermethrin	0.05	27	0	27	0	100	Kouame Jackson
2020	San_Pedro	Without	Alphacypermethrin	0.05	23	0	23	0	100	Kouame Jackson
2020	San_Pedro	Without	Alphacypermethrin	0.05	25	0	25	0	100	Kouame Jackson
2020	Jacqueville	Without	Deltamethrin	0.05	26	2	24	7.69	92.31	Kouame Jackson
2020	Jacqueville	Without	Deltamethrin	0.05	19	1	18	5.26	94.74	Kouame Jackson
2020	Jacqueville	Without	Deltamethrin	0.05	22	3	19	13.64	86.36	Kouame Jackson
2020	Jacqueville	Without	Deltamethrin	0.05	23	4	19	17.39	82.61	Kouame Jackson
2020	Jacqueville	Without	Permethrin	0.75	18	0	18	0	100	Kouame Jackson
2020	Jacqueville	Without	Permethrin	0.75	24	2	22	8.33	91.67	Kouame Jackson
2020	Jacqueville	Without	Permethrin	0.75	18	0	18	0	100	Kouame Jackson
2020	Jacqueville	Without	Permethrin	0.75	19	0	19	0	100	Kouame Jackson
2020	Jacqueville	Without	Alphacypermethrin	0.05	21	2	19	9.52	90.48	Kouame Jackson
2020	Aboisso	Without	Alphacypermethrin	0.05	20	6	14	30	70	Kouame Jackson
2020	Aboisso	Without	Alphacypermethrin	0.05	21	9	12	42.86	57.14	Kouame Jackson
2020	Aboisso	Without	Alphacypermethrin	0.05	21	6	15	28.57	71.43	Kouame Jackson
2020	Aboisso	Without	Alphacypermethrin	0.05	20	3	17	15	85	Kouame Jackson
2020	San_Pedro	Without	Deltamethrin	0.05	25	0	25	0	100	Kouame Jackson
2020	San_Pedro	Without	Deltamethrin	0.05	23	0	23	0	100	Kouame Jackson
2020	San_Pedro	Without	Deltamethrin	0.05	21	0	21	0	100	Kouame Jackson
2020	San_Pedro	Without	Deltamethrin	0.05	25	0	25	0	100	Kouame Jackson
2020	Jacqueville	Without	Alphacypermethrin	0.05	21	1	20	4.76	95.24	Kouame Jackson
2020	Jacqueville	Without	Alphacypermethrin	0.05	24	5	19	20.83	79.17	Kouame Jackson
2020	Jacqueville	Without	Alphacypermethrin	0.05	23	10	13	43.48	56.52	Kouame Jackson
2020	Aboisso	Without	Deltamethrin	0.05	18	0	18	0	100	Kouame Jackson
2020	Aboisso	Without	Deltamethrin	0.05	21	1	20	4.76	95.24	Kouame Jackson
2020	Aboisso	Without	Deltamethrin	0.05	17	0	17	0	100	Kouame Jackson
2020	Aboisso	Without	Deltamethrin	0.05	23	1	22	4.35	95.65	Kouame Jackson
2020	Aboisso	Without	Permethrin	0.75	28	1	27	3.57	96.43	Kouame Jackson
2020	Aboisso	Without	Permethrin	0.75	26	0	26	0	100	Kouame Jackson
2020	Aboisso	Without	Permethrin	0.75	26	0	26	0	100	Kouame Jackson
2020	Aboisso	Without	Permethrin	0.75	25	0	25	0	100	Kouame Jackson
2020	San_Pedro	With	PBO + Deltamethrin	4/0,05	23	5	18	21.7391	78.2609	Kouame Jackson
2020	San_Pedro	With	PBO + Deltamethrin	4/0,05	21	6	15	28.5714	71.4286	Kouame Jackson
2020	San_Pedro	With	PBO + Deltamethrin	4/0,05	27	8	19	29.6296	70.3704	Kouame Jackson
2020	San_Pedro	With	PBO + Deltamethrin	4/0,05	27	9	18	33.3333	66.6667	Kouame Jackson
2020	San_Pedro	With	PBO + Permethrin	4/0,75	25	2	23	8	92	Kouame Jackson
2020	San_Pedro	With	PBO + Permethrin	4/0,75	25	2	23	8	92	Kouame Jackson
2020	San_Pedro	With	PBO + Permethrin	4/0,75	26	3	23	11.5385	88.4615	Kouame Jackson
2020	San_Pedro	With	PBO + Permethrin	4/0,75	27	4	23	14.8148	85.1852	Kouame Jackson
2020	San_Pedro	With	PBO + Alphacypermethrin	4/0,05	27	4	23	14.8148	85.1852	Kouame Jackson
2020	San_Pedro	With	PBO + Alphacypermethrin	4/0,05	26	6	20	23.0769	76.9231	Kouame Jackson
2020	San_Pedro	With	PBO + Alphacypermethrin	4/0,05	27	7	20	25.9259	74.0741	Kouame Jackson
2020	San_Pedro	With	PBO + Alphacypermethrin	4/0,05	26	2	24	7.69231	92.3077	Kouame Jackson
2020	Jacqueville	With	PBO + Deltamethrin	4/0,05	17	16	1	94.1176	5.88235	Kouame Jackson
2020	Jacqueville	With	PBO + Deltamethrin	4/0,05	18	18	0	100	0	Kouame Jackson
2020	Jacqueville	With	PBO + Deltamethrin	4/0,05	17	17	0	100	0	Kouame Jackson
2020	Jacqueville	With	PBO + Deltamethrin	4/0,05	19	19	0	100	0	Kouame Jackson
2020	Jacqueville	With	PBO + Permethrin	4/0,75	17	5	12	29.4118	70.5882	Kouame Jackson
2020	Jacqueville	Without	Control	0	18	1	17	5.56	94.44	Kouame Jackson
2020	Jacqueville	Without	Control	0	17	0	17	0	100	Kouame Jackson
2020	Jacqueville	With	PBO + Permethrin	4/0,75	14	5	9	35.7143	64.2857	Kouame Jackson
2020	Jacqueville	With	PBO + Permethrin	4/0,75	16	3	13	18.75	81.25	Kouame Jackson
2020	Jacqueville	With	PBO + Permethrin	4/0,75	21	9	12	42.8571	57.1429	Kouame Jackson
2020	Jacqueville	With	PBO + Alphacypermethrin	4/0,05	20	17	3	85	15	Kouame Jackson
2020	Jacqueville	With	PBO + Alphacypermethrin	4/0,05	20	17	3	85	15	Kouame Jackson
2020	Jacqueville	With	PBO + Alphacypermethrin	4/0,05	22	21	1	95.4545	4.54545	Kouame Jackson
2020	Jacqueville	With	PBO + Alphacypermethrin	4/0,05	20	19	1	95	5	Kouame Jackson
2020	Aboisso	With	PBO + Deltamethrin	4/0,05	21	10	11	47.619	52.381	Kouame Jackson
2020	Aboisso	With	PBO + Deltamethrin	4/0,05	20	11	9	55	45	Kouame Jackson
2020	Aboisso	With	PBO + Deltamethrin	4/0,05	21	8	13	38.0952	61.9048	Kouame Jackson
2020	Aboisso	With	PBO + Deltamethrin	4/0,05	22	13	9	59.0909	40.9091	Kouame Jackson
2020	Aboisso	With	PBO + Permethrin	4/0,75	21	7	14	33.3333	66.6667	Kouame Jackson
2020	Aboisso	With	PBO + Permethrin	4/0,75	22	6	16	27.2727	72.7273	Kouame Jackson
2020	Aboisso	With	PBO + Permethrin	4/0,75	21	6	15	28.5714	71.4286	Kouame Jackson
2020	Aboisso	Without	Control	0	23	0	23	0	100	Kouame Jackson
2020	Aboisso	Without	Control	0	19	0	19	0	100	Kouame Jackson
2020	Aboisso	With	PBO + Permethrin	4/0,75	22	9	13	40.9091	59.0909	Kouame Jackson
2020	Aboisso	With	PBO + Alphacypermethrin	4/0,05	18	17	1	94.4444	5.55556	Kouame Jackson
2020	Aboisso	With	PBO + Alphacypermethrin	4/0,05	20	19	1	95	5	Kouame Jackson
2020	Aboisso	With	PBO + Alphacypermethrin	4/0,05	20	19	1	95	5	Kouame Jackson
2020	Aboisso	With	PBO + Alphacypermethrin	4/0,05	18	17	1	94.4444	5.55556	Kouame Jackson

## Sheet: Bioassay_WHO_tubes_clothianidin
district	Insecticide	Bottle_N°	Total_exposed	Dead_day_1	Dead_day_2	Dead_day_3	Dead_day_4	Dead_day_5	Dead_day_6	Dead_day_7	Mortality_rate_day_1	Mortality_rate_day_2	Mortality_rate_day_3	Mortality_rate_day_4	Mortality_rate_day_5	Mortality_rate_day_6	Mortality_rate_day_7	Kouame Jackson
Aboisso	Clothianidin 2%	1	24	2	3	8	10	10	11	11	8.33333	12.5	33.3333	41.6667	41.6667	45.8333	45.8333	Kouame Jackson
Aboisso	Clothianidin 2%	2	17	11	12	12	14	14	14	14	64.7059	70.5882	70.5882	82.3529	82.3529	82.3529	82.3529	Kouame Jackson
Aboisso	Clothianidin 2%	3	22	2	4	5	6	7	7	7	9.09091	18.1818	22.7273	27.2727	31.8182	31.8182	31.8182	Kouame Jackson
Aboisso	Clothianidin 2%	4	27	2	4	7	14	16	17	17	7.40741	14.8148	25.9259	51.8519	59.2593	62.963	62.963	Kouame Jackson
Aboisso	Control	1	18	0	0	0	0	0	0	0	0	0	0	0	0	0	0	Kouame Jackson
Aboisso	Control	2	19	0	0	0	0	0	0	0	0	0	0	0	0	0	0	Kouame Jackson
Jacqueville	Clothianidin 2%	1	23	16	19	21	21	23	23	23	69.5652	82.6087	91.3043	91.3043	100	100	100	Kouame Jackson
Jacqueville	Clothianidin 2%	2	21	13	16	19	19	19	19	20	61.9048	76.1905	90.4762	90.4762	90.4762	90.4762	95.2381	Kouame Jackson
Jacqueville	Clothianidin 2%	3	20	10	17	17	18	18	19	20	50	85	85	90	90	95	100	Kouame Jackson
Jacqueville	Clothianidin 2%	4	24	16	19	23	23	23	23	24	66.6667	79.1667	95.8333	95.8333	95.8333	95.8333	100	Kouame Jackson
Jacqueville	Control	1	20	0	0	0	0	0	0	0	0	0	0	0	0	0	0	Kouame Jackson
Jacqueville	Control	2	23	0	0	0	1	1	1	1	0	0	0	4.35	4.35	4.35	4.35	Kouame Jackson
San_Pedro	Clothianidin 2%	1	23	10	18	21	23	23	23	23	43.4783	78.2609	91.3043	100	100	100	100	Kouame Jackson
San_Pedro	Clothianidin 2%	2	22	9	17	20	20	20	22	22	40.9091	77.2727	90.9091	90.9091	90.9091	100	100	Kouame Jackson
San_Pedro	Clothianidin 2%	3	23	10	14	18	22	22	23	23	43.4783	60.8696	78.2609	95.6522	95.6522	100	100	Kouame Jackson
San_Pedro	Clothianidin 2%	4	23	9	17	20	22	23	23	23	39.1304	73.913	86.9565	95.6522	100	100	100	Kouame Jackson
San_Pedro	Control	1	22	0	0	0	0	0	0	0	0	0	0	0	0	0	0	Kouame Jackson
San_Pedro	Control	2	24	0	0	0	0	1	1	1	0	0	0	4.16	4.16	4.16	4.16	Kouame Jackson

## Sheet: Bioassay_CDCbottl__chlorfenapyr
district	Dose	Bottle_N°	Total_exposed	24h_Dead	48h_Dead	72h_Dead	Mortality_rate(24h)	Mortality_rate(48h)	Mortality_rate(72h)	Data Recorder
Aboisso	100mg/bottle	1	14	14	14	14	100	100	100	Kouame Jackson
Aboisso	100mg/bottle	2	15	15	15	15	100	100	100	Kouame Jackson
Aboisso	100mg/bottle	3	16	16	16	16	100	100	100	Kouame Jackson
Aboisso	100mg/bottle	4	18	18	18	18	100	100	100	Kouame Jackson
Aboisso	Control	1	14	0	0	0	0	0	0	Kouame Jackson
Aboisso	Control	2	13	0	0	0	0	0	0	Kouame Jackson
San_Pedro	100mg/bottle	1	16	14	15	15	87.5	93.75	93.75	Kouame Jackson
San_Pedro	100mg/bottle	2	21	21	21	21	100	100	100	Kouame Jackson
San_Pedro	100mg/bottle	3	19	17	18	18	89.4737	94.7368	94.7368	Kouame Jackson
San_Pedro	100mg/bottle	4	17	17	17	17	100	100	100	Kouame Jackson
San_Pedro	200mg/bottle	1	20	20	20	20	100	100	100	Kouame Jackson
San_Pedro	200mg/bottle	2	20	20	20	20	100	100	100	Kouame Jackson
San_Pedro	200mg/bottle	3	20	20	20	20	100	100	100	Kouame Jackson
San_Pedro	200mg/bottle	4	17	17	17	17	100	100	100	Kouame Jackson
San_Pedro	Control	1	18	0	0	0	0	0	0	Kouame Jackson
San_Pedro	Control	2	17	0	0	0	0	0	0	Kouame Jackson
Jacqueville	100mg/bottle	1	20	11	16	17	55	80	85	Kouame Jackson
Jacqueville	100mg/bottle	2	19	8	14	15	42.1053	73.6842	78.9474	Kouame Jackson
Jacqueville	100mg/bottle	3	21	11	18	20	52.381	85.7143	95.2381	Kouame Jackson
Jacqueville	100mg/bottle	4	22	21	21	21	95.4545	95.4545	95.4545	Kouame Jackson
Jacqueville	200mg/bottle	1	24	23	24	24	95.8333	100	100	Kouame Jackson
Jacqueville	200mg/bottle	2	23	22	23	23	95.6522	100	100	Kouame Jackson
Jacqueville	200mg/bottle	3	19	19	19	19	100	100	100	Kouame Jackson
Jacqueville	200mg/bottle	4	18	18	18	18	100	100	100	Kouame Jackson
Jacqueville	Control	1	17	0	0	0	0	0	0	Kouame Jackson
Jacqueville	Control	2	19	0	0	0	0	0	0	Kouame Jackson

## Sheet: Specie_identification
district	An. gambiae s.l.	Species
Jacqueville	An. gambiae sl	An. coluzzi
Jacqueville	An. gambiae sl	An. coluzzi
Jacqueville	An. gambiae sl	An. coluzzi
Jacqueville	An. gambiae sl	An. coluzzi
Jacqueville	An. gambiae sl	An. coluzzi
Jacqueville	An. gambiae sl	An. coluzzi
Jacqueville	An. gambiae sl	An. coluzzi
Jacqueville	An. gambiae sl	An. coluzzi
Jacqueville	An. gambiae sl	An. coluzzi
Jacqueville	An. gambiae sl	Not detected
Jacqueville	An. gambiae sl	An. coluzzi
Jacqueville	An. gambiae sl	An. coluzzi
Jacqueville	An. gambiae sl	An. coluzzi
Jacqueville	An. gambiae sl	An. coluzzi
Jacqueville	An. gambiae sl	Not detected
Jacqueville	An. gambiae sl	An. coluzzi
Jacqueville	An. gambiae sl	An. coluzzi
Jacqueville	An. gambiae sl	An. coluzzi
Jacqueville	An. gambiae sl	An. coluzzi
Jacqueville	An. gambiae sl	An. coluzzi
Jacqueville	An. gambiae sl	An. coluzzi
Jacqueville	An. gambiae sl	An. coluzzi
Jacqueville	An. gambiae sl	An. coluzzi
Jacqueville	An. gambiae sl	An. coluzzi
Jacqueville	An. gambiae sl	An. coluzzi
Jacqueville	An. gambiae sl	An. coluzzi
Jacqueville	An. gambiae sl	An. coluzzi
Jacqueville	An. gambiae sl	An. coluzzi
San_Pedro	An. gambiae sl	An. coluzzi
San_Pedro	An. gambiae sl	An. coluzzi
San_Pedro	An. gambiae sl	An. coluzzi
San_Pedro	An. gambiae sl	An. coluzzi
San_Pedro	An. gambiae sl	An. coluzzi
San_Pedro	An. gambiae sl	An. coluzzi
San_Pedro	An. gambiae sl	An. coluzzi
San_Pedro	An. gambiae sl	An. coluzzi
San_Pedro	An. gambiae sl	An. coluzzi
San_Pedro	An. gambiae sl	An. coluzzi
San_Pedro	An. gambiae sl	An. coluzzi
San_Pedro	An. gambiae sl	An. coluzzi
San_Pedro	An. gambiae sl	An. coluzzi
San_Pedro	An. gambiae sl	An. coluzzi
San_Pedro	An. gambiae sl	An. coluzzi
San_Pedro	An. gambiae sl	An. coluzzi
San_Pedro	An. gambiae sl	An. coluzzi
San_Pedro	An. gambiae sl	An. coluzzi
San_Pedro	An. gambiae sl	An. coluzzi
San_Pedro	An. gambiae sl	An. coluzzi
San_Pedro	An. gambiae sl	An. coluzzi
San_Pedro	An. gambiae sl	An. coluzzi
San_Pedro	An. gambiae sl	An. coluzzi
Jacqueville	An. gambiae sl	An. coluzzi
Jacqueville	An. gambiae sl	An. coluzzi
San_Pedro	An. gambiae sl	An. coluzzi
San_Pedro	An. gambiae sl	An. coluzzi
San_Pedro	An. gambiae sl	An. coluzzi
San_Pedro	An. gambiae sl	An. coluzzi
San_Pedro	An. gambiae sl	An. coluzzi
San_Pedro	An. gambiae sl	An. coluzzi
San_Pedro	An. gambiae sl	An. coluzzi
San_Pedro	An. gambiae sl	An. coluzzi
San_Pedro	An. gambiae sl	An. coluzzi
San_Pedro	An. gambiae sl	An. coluzzi
San_Pedro	An. gambiae sl	An. coluzzi
San_Pedro	An. gambiae sl	An. coluzzi
San_Pedro	An. gambiae sl	An. coluzzi
San_Pedro	An. gambiae sl	An. coluzzi
San_Pedro	An. gambiae sl	An. coluzzi
San_Pedro	An. gambiae sl	An. coluzzi
San_Pedro	An. gambiae sl	An. coluzzi
San_Pedro	An. gambiae sl	An. coluzzi
San_Pedro	An. gambiae sl	An. coluzzi
San_Pedro	An. gambiae sl	An. coluzzi
San_Pedro	An. gambiae sl	An. coluzzi
San_Pedro	An. gambiae sl	An. coluzzi
San_Pedro	An. gambiae sl	An. coluzzi
San_Pedro	An. gambiae sl	An. coluzzi
San_Pedro	An. gambiae sl	An. coluzzi
San_Pedro	An. gambiae sl	An. coluzzi
San_Pedro	An. gambiae sl	An. coluzzi
San_Pedro	An. gambiae sl	An. coluzzi
San_Pedro	An. gambiae sl	An. coluzzi
San_Pedro	An. gambiae sl	An. coluzzi
San_Pedro	An. gambiae sl	An. coluzzi
San_Pedro	An. gambiae sl	An. coluzzi
San_Pedro	An. gambiae sl	An. coluzzi
San_Pedro	An. gambiae sl	An. coluzzi
San_Pedro	An. gambiae sl	An. coluzzi
San_Pedro	An. gambiae sl	An. coluzzi
San_Pedro	An. gambiae sl	An. coluzzi
San_Pedro	An. gambiae sl	An. coluzzi
San_Pedro	An. gambiae sl	An. coluzzi
San_Pedro	An. gambiae sl	An. coluzzi
San_Pedro	An. gambiae sl	An. coluzzi
San_Pedro	An. gambiae sl	An. coluzzi
San_Pedro	An. gambiae sl	An. coluzzi
San_Pedro	An. gambiae sl	An. coluzzi
San_Pedro	An. gambiae sl	An. coluzzi
San_Pedro	An. gambiae sl	An. coluzzi
San_Pedro	An. gambiae sl	An. coluzzi
San_Pedro	An. gambiae sl	An. coluzzi
San_Pedro	An. gambiae sl	An. coluzzi
San_Pedro	An. gambiae sl	An. coluzzi
San_Pedro	An. gambiae sl	An. coluzzi
San_Pedro	An. gambiae sl	An. coluzzi
San_Pedro	An. gambiae sl	An. coluzzi
San_Pedro	An. gambiae sl	An. coluzzi
San_Pedro	An. gambiae sl	An. coluzzi
San_Pedro	An. gambiae sl	An. coluzzi
San_Pedro	An. gambiae sl	An. coluzzi
San_Pedro	An. gambiae sl	An. coluzzi
San_Pedro	An. gambiae sl	An. coluzzi
San_Pedro	An. gambiae sl	An. coluzzi
San_Pedro	An. gambiae sl	An. coluzzi
San_Pedro	An. gambiae sl	An. coluzzi
San_Pedro	An. gambiae sl	An. coluzzi
San_Pedro	An. gambiae sl	An. coluzzi
San_Pedro	An. gambiae sl	An. coluzzi
Jacqueville	An. gambiae sl	An. coluzzi
Jacqueville	An. gambiae sl	An. coluzzi
Jacqueville	An. gambiae sl	An. coluzzi
Jacqueville	An. gambiae sl	An. coluzzi
Jacqueville	An. gambiae sl	An. coluzzi
Jacqueville	An. gambiae sl	An. coluzzi
Jacqueville	An. gambiae sl	An. coluzzi
Jacqueville	An. gambiae sl	An. coluzzi
Jacqueville	An. gambiae sl	An. coluzzi
Jacqueville	An. gambiae sl	An. coluzzi
Jacqueville	An. gambiae sl	An. coluzzi
Jacqueville	An. gambiae sl	An. coluzzi
Jacqueville	An. gambiae sl	An. coluzzi
Jacqueville	An. gambiae sl	An. coluzzi
Jacqueville	An. gambiae sl	An. coluzzi
Jacqueville	An. gambiae sl	An. coluzzi
Jacqueville	An. gambiae sl	An. coluzzi
Jacqueville	An. gambiae sl	An. coluzzi
Jacqueville	An. gambiae sl	An. coluzzi
Jacqueville	An. gambiae sl	An. coluzzi
Jacqueville	An. gambiae sl	An. coluzzi
Jacqueville	An. gambiae sl	An. coluzzi
San_Pedro	An. gambiae sl	An. coluzzi
San_Pedro	An. gambiae sl	An. coluzzi
San_Pedro	An. gambiae sl	An. coluzzi
San_Pedro	An. gambiae sl	An. coluzzi
San_Pedro	An. gambiae sl	An. coluzzi
San_Pedro	An. gambiae sl	Not detected
San_Pedro	An. gambiae sl	An. coluzzi
San_Pedro	An. gambiae sl	An. coluzzi
San_Pedro	An. gambiae sl	An. coluzzi
San_Pedro	An. gambiae sl	An. coluzzi
San_Pedro	An. gambiae sl	An. coluzzi
San_Pedro	An. gambiae sl	An. coluzzi
San_Pedro	An. gambiae sl	An. coluzzi
San_Pedro	An. gambiae sl	An. coluzzi
San_Pedro	An. gambiae sl	Not detected
San_Pedro	An. gambiae sl	An. coluzzi
San_Pedro	An. gambiae sl	An. coluzzi
San_Pedro	An. gambiae sl	An. coluzzi
San_Pedro	An. gambiae sl	An. coluzzi
San_Pedro	An. gambiae sl	An. coluzzi
San_Pedro	An. gambiae sl	An. coluzzi
San_Pedro	An. gambiae sl	An. coluzzi
San_Pedro	An. gambiae sl	Not detected
San_Pedro	An. gambiae sl	An. coluzzi
San_Pedro	An. gambiae sl	An. coluzzi
San_Pedro	An. gambiae sl	An. coluzzi
San_Pedro	An. gambiae sl	An. coluzzi
San_Pedro	An. gambiae sl	An. coluzzi
San_Pedro	An. gambiae sl	An. coluzzi
San_Pedro	An. gambiae sl	An. coluzzi
Jacqueville	An. gambiae sl	An. coluzzi
Jacqueville	An. gambiae sl	An. coluzzi
Jacqueville	An. gambiae sl	An. coluzzi
Jacqueville	An. gambiae sl	An. coluzzi
Jacqueville	An. gambiae sl	An. coluzzi
Jacqueville	An. gambiae sl	An. coluzzi
Jacqueville	An. gambiae sl	An. coluzzi
Jacqueville	An. gambiae sl	An. coluzzi
Jacqueville	An. gambiae sl	An. coluzzi
Jacqueville	An. gambiae sl	An. coluzzi
Jacqueville	An. gambiae sl	An. coluzzi
Jacqueville	An. gambiae sl	An. coluzzi
Jacqueville	An. gambiae sl	An. coluzzi
Jacqueville	An. gambiae sl	An. coluzzi
Jacqueville	An. gambiae sl	An. coluzzi
Jacqueville	An. gambiae sl	An. coluzzi
Jacqueville	An. gambiae sl	An. coluzzi
Jacqueville	An. gambiae sl	An. coluzzi
Jacqueville	An. gambiae sl	An. coluzzi
Jacqueville	An. gambiae sl	An. coluzzi
Jacqueville	An. gambiae sl	An. coluzzi
Jacqueville	An. gambiae sl	An. coluzzi
Jacqueville	An. gambiae sl	An. coluzzi
Jacqueville	An. gambiae sl	An. coluzzi
Jacqueville	An. gambiae sl	An. coluzzi
Jacqueville	An. gambiae sl	An. coluzzi
Jacqueville	An. gambiae sl	An. coluzzi
Jacqueville	An. gambiae sl	An. coluzzi
Jacqueville	An. gambiae sl	An. coluzzi
Jacqueville	An. gambiae sl	An. coluzzi
Jacqueville	An. gambiae sl	An. coluzzi
Jacqueville	An. gambiae sl	An. coluzzi
Jacqueville	An. gambiae sl	An. coluzzi
Jacqueville	An. gambiae sl	An. coluzzi
Jacqueville	An. gambiae sl	An. coluzzi
Jacqueville	An. gambiae sl	An. coluzzi
Jacqueville	An. gambiae sl	An. coluzzi
Jacqueville	An. gambiae sl	An. coluzzi
Jacqueville	An. gambiae sl	An. coluzzi
Jacqueville	An. gambiae sl	An. coluzzi
Jacqueville	An. gambiae sl	An. coluzzi
Jacqueville	An. gambiae sl	An. coluzzi
Jacqueville	An. gambiae sl	An. coluzzi
Jacqueville	An. gambiae sl	An. coluzzi
Jacqueville	An. gambiae sl	An. coluzzi
Jacqueville	An. gambiae sl	An. coluzzi
Jacqueville	An. gambiae sl	An. coluzzi
Jacqueville	An. gambiae sl	An. coluzzi
Jacqueville	An. gambiae sl	An. coluzzi
Jacqueville	An. gambiae sl	An. coluzzi
Jacqueville	An. gambiae sl	An. coluzzi
Jacqueville	An. gambiae sl	An. coluzzi
Jacqueville	An. gambiae sl	An. coluzzi
Jacqueville	An. gambiae sl	An. coluzzi
Jacqueville	An. gambiae sl	An. coluzzi
Jacqueville	An. gambiae sl	An. coluzzi
Jacqueville	An. gambiae sl	An. coluzzi
Jacqueville	An. gambiae sl	An. coluzzi
Jacqueville	An. gambiae sl	An. coluzzi
Jacqueville	An. gambiae sl	An. coluzzi
Aboisso	An. gambiae sl	An. coluzzi
Aboisso	An. gambiae sl	An. coluzzi
Aboisso	An. gambiae sl	An. gambiae s.s.
Aboisso	An. gambiae sl	An. gambiae s.s.
Aboisso	An. gambiae sl	An. gambiae s.s.
Aboisso	An. gambiae sl	An. gambiae s.s.
Aboisso	An. gambiae sl	An. coluzzi
Aboisso	An. gambiae sl	An. coluzzi
Aboisso	An. gambiae sl	An. coluzzi/An. gambiae s.s.
Aboisso	An. gambiae sl	An. gambiae s.s.
Aboisso	An. gambiae sl	An. coluzzi/An. gambiae s.s.
Aboisso	An. gambiae sl	An. coluzzi/An. gambiae s.s.
Aboisso	An. gambiae sl	An. coluzzi/An. gambiae s.s.
Aboisso	An. gambiae sl	An. gambiae s.s.
Aboisso	An. gambiae sl	An. coluzzi
Aboisso	An. gambiae sl	An. coluzzi
Aboisso	An. gambiae sl	An. coluzzi
Aboisso	An. gambiae sl	An. gambiae s.s.
Aboisso	An. gambiae sl	An. coluzzi
Aboisso	An. gambiae sl	An. coluzzi
Aboisso	An. gambiae sl	An. coluzzi
Aboisso	An. gambiae sl	An. coluzzi
Aboisso	An. gambiae sl	An. coluzzi
Aboisso	An. gambiae sl	An. coluzzi
Aboisso	An. gambiae sl	An. coluzzi
Aboisso	An. gambiae sl	An. coluzzi
Aboisso	An. gambiae sl	An. coluzzi
Aboisso	An. gambiae sl	An. coluzzi
Aboisso	An. gambiae sl	An. coluzzi
Aboisso	An. gambiae sl	An. coluzzi
Aboisso	An. gambiae sl	An. coluzzi
Aboisso	An. gambiae sl	An. coluzzi
Aboisso	An. gambiae sl	An. coluzzi
Aboisso	An. gambiae sl	An. gambiae s.s.
Aboisso	An. gambiae sl	An. coluzzi
Aboisso	An. gambiae sl	An. coluzzi
Aboisso	An. gambiae sl	An. coluzzi/An. gambiae s.s.
Aboisso	An. gambiae sl	An. coluzzi
Aboisso	An. gambiae sl	An. coluzzi
Aboisso	An. gambiae sl	An. coluzzi/An. gambiae s.s.
Aboisso	An. gambiae sl	An. gambiae s.s.
Aboisso	An. gambiae sl	An. gambiae s.s.
Aboisso	An. gambiae sl	An. gambiae s.s.
Aboisso	An. gambiae sl	An. coluzzi
Aboisso	An. gambiae sl	An. coluzzi/An. gambiae s.s.
Aboisso	An. gambiae sl	An. coluzzi
Aboisso	An. gambiae sl	An. coluzzi
Aboisso	An. gambiae sl	An. coluzzi
Aboisso	An. gambiae sl	An. coluzzi
Aboisso	An. gambiae sl	An. coluzzi
Aboisso	An. gambiae sl	An. coluzzi
Aboisso	An. gambiae sl	An. coluzzi/An. gambiae s.s.
Aboisso	An. gambiae sl	An. coluzzi
Aboisso	An. gambiae sl	An. coluzzi
Aboisso	An. gambiae sl	An. coluzzi
Aboisso	An. gambiae sl	An. coluzzi
Aboisso	An. gambiae sl	An. coluzzi
Aboisso	An. gambiae sl	An. gambiae s.s.
Aboisso	An. gambiae sl	An. gambiae s.s.
Aboisso	An. gambiae sl	An. gambiae s.s.
Aboisso	An. gambiae sl	An. coluzzi
Aboisso	An. gambiae sl	An. gambiae s.s.
Aboisso	An. gambiae sl	An. gambiae s.s.
Aboisso	An. gambiae sl	An. coluzzi
Aboisso	An. gambiae sl	An. gambiae s.s.
Aboisso	An. gambiae sl	An. gambiae s.s.
Aboisso	An. gambiae sl	An. coluzzi
Aboisso	An. gambiae sl	An. gambiae s.s.
Aboisso	An. gambiae sl	An. gambiae s.s.
Aboisso	An. gambiae sl	An. coluzzi
Aboisso	An. gambiae sl	An. coluzzi/An. gambiae s.s.
Aboisso	An. gambiae sl	An. coluzzi
Aboisso	An. gambiae sl	An. coluzzi
Aboisso	An. gambiae sl	An. coluzzi
Aboisso	An. gambiae sl	An. coluzzi
Aboisso	An. gambiae sl	An. coluzzi
Aboisso	An. gambiae sl	An. gambiae s.s.
Aboisso	An. gambiae sl	An. gambiae s.s.
Aboisso	An. gambiae sl	An. coluzzi
Aboisso	An. gambiae sl	An. coluzzi
Aboisso	An. gambiae sl	An. coluzzi
Aboisso	An. gambiae sl	An. coluzzi
Aboisso	An. gambiae sl	An. coluzzi
Aboisso	An. gambiae sl	An. coluzzi/An. gambiae s.s.
Aboisso	An. gambiae sl	An. coluzzi
Aboisso	An. gambiae sl	Not detected
Aboisso	An. gambiae sl	An. coluzzi
Aboisso	An. gambiae sl	An. coluzzi
Aboisso	An. gambiae sl	An. coluzzi
Aboisso	An. gambiae sl	An. coluzzi
Aboisso	An. gambiae sl	An. coluzzi
Aboisso	An. gambiae sl	An. coluzzi
Aboisso	An. gambiae sl	An. coluzzi
Aboisso	An. gambiae sl	An. coluzzi
Aboisso	An. gambiae sl	An. coluzzi
Jacqueville	An. gambiae sl	An. coluzzi
Jacqueville	An. gambiae sl	An. coluzzi
Jacqueville	An. gambiae sl	An. coluzzi
Jacqueville	An. gambiae sl	Not detected
Jacqueville	An. gambiae sl	An. coluzzi
Jacqueville	An. gambiae sl	An. coluzzi
Jacqueville	An. gambiae sl	An. coluzzi
Jacqueville	An. gambiae sl	An. coluzzi
Jacqueville	An. gambiae sl	An. coluzzi
Jacqueville	An. gambiae sl	An. coluzzi
Jacqueville	An. gambiae sl	An. coluzzi
Jacqueville	An. gambiae sl	An. coluzzi
Aboisso	An. gambiae sl	An. coluzzi
Aboisso	An. gambiae sl	An. coluzzi/An. gambiae s.s.
Aboisso	An. gambiae sl	An. coluzzi
Aboisso	An. gambiae sl	An. gambiae s.s.
Aboisso	An. gambiae sl	An. gambiae s.s.
Aboisso	An. gambiae sl	An. coluzzi
Aboisso	An. gambiae sl	An. coluzzi
Aboisso	An. gambiae sl	An. coluzzi
Aboisso	An. gambiae sl	An. coluzzi
Aboisso	An. gambiae sl	An. coluzzi
Aboisso	An. gambiae sl	An. coluzzi
Aboisso	An. gambiae sl	An. gambiae s.s.
Aboisso	An. gambiae sl	An. coluzzi
Aboisso	An. gambiae sl	An. coluzzi/An. gambiae s.s.
Aboisso	An. gambiae sl	An. coluzzi
Aboisso	An. gambiae sl	An. coluzzi
Aboisso	An. gambiae sl	An. coluzzi
Aboisso	An. gambiae sl	An. gambiae s.s.
Aboisso	An. gambiae sl	An. gambiae s.s.
Aboisso	An. gambiae sl	An. coluzzi
Aboisso	An. gambiae sl	An. coluzzi/An. gambiae s.s.
Aboisso	An. gambiae sl	An. coluzzi
Aboisso	An. gambiae sl	An. gambiae s.s.
Aboisso	An. gambiae sl	An. coluzzi
Aboisso	An. gambiae sl	An. coluzzi
Aboisso	An. gambiae sl	An. coluzzi
Aboisso	An. gambiae sl	An. coluzzi
Aboisso	An. gambiae sl	An. coluzzi
Aboisso	An. gambiae sl	An. coluzzi
Aboisso	An. gambiae sl	An. coluzzi
Aboisso	An. gambiae sl	An. coluzzi
Aboisso	An. gambiae sl	An. coluzzi
Aboisso	An. gambiae sl	An. coluzzi
Aboisso	An. gambiae sl	An. coluzzi
Aboisso	An. gambiae sl	An. coluzzi
Aboisso	An. gambiae sl	An. coluzzi
Aboisso	An. gambiae sl	An. coluzzi
Aboisso	An. gambiae sl	An. coluzzi
Aboisso	An. gambiae sl	An. gambiae s.s.
San_Pedro	An. gambiae sl	An. coluzzi
San_Pedro	An. gambiae sl	An. coluzzi
Aboisso	An. gambiae sl	An. coluzzi/An. gambiae s.s.
San_Pedro	An. gambiae sl	An. coluzzi
San_Pedro	An. gambiae sl	An. coluzzi
San_Pedro	An. gambiae sl	An. coluzzi
San_Pedro	An. gambiae sl	An. coluzzi
San_Pedro	An. gambiae sl	An. coluzzi
San_Pedro	An. gambiae sl	An. coluzzi
San_Pedro	An. gambiae sl	An. coluzzi
San_Pedro	An. gambiae sl	An. coluzzi
San_Pedro	An. gambiae sl	An. coluzzi
San_Pedro	An. gambiae sl	An. coluzzi
San_Pedro	An. gambiae sl	An. coluzzi
San_Pedro	An. gambiae sl	An. coluzzi
San_Pedro	An. gambiae sl	An. coluzzi
San_Pedro	An. gambiae sl	An. coluzzi
San_Pedro	An. gambiae sl	An. coluzzi
San_Pedro	An. gambiae sl	An. coluzzi
San_Pedro	An. gambiae sl	An. coluzzi
San_Pedro	An. gambiae sl	An. coluzzi
San_Pedro	An. gambiae sl	An. coluzzi
San_Pedro	An. gambiae sl	An. coluzzi
San_Pedro	An. gambiae sl	An. coluzzi
San_Pedro	An. gambiae sl	An. coluzzi
San_Pedro	An. gambiae sl	An. coluzzi
San_Pedro	An. gambiae sl	An. coluzzi
San_Pedro	An. gambiae sl	An. coluzzi
San_Pedro	An. gambiae sl	An. coluzzi
San_Pedro	An. gambiae sl	An. coluzzi
San_Pedro	An. gambiae sl	An. coluzzi
San_Pedro	An. gambiae sl	An. coluzzi
San_Pedro	An. gambiae sl	An. coluzzi
San_Pedro	An. gambiae sl	An. coluzzi
San_Pedro	An. gambiae sl	An. coluzzi
San_Pedro	An. gambiae sl	An. coluzzi
San_Pedro	An. gambiae sl	An. coluzzi
San_Pedro	An. gambiae sl	An. coluzzi
San_Pedro	An. gambiae sl	An. coluzzi
San_Pedro	An. gambiae sl	An. coluzzi
San_Pedro	An. gambiae sl	An. coluzzi
San_Pedro	An. gambiae sl	An. coluzzi
San_Pedro	An. gambiae sl	An. coluzzi
San_Pedro	An. gambiae sl	An. coluzzi
San_Pedro	An. gambiae sl	An. coluzzi
San_Pedro	An. gambiae sl	An. coluzzi
San_Pedro	An. gambiae sl	An. coluzzi
San_Pedro	An. gambiae sl	An. coluzzi
San_Pedro	An. gambiae sl	An. coluzzi
San_Pedro	An. gambiae sl	An. coluzzi
Jacqueville	An. gambiae sl	An. coluzzi
Jacqueville	An. gambiae sl	An. coluzzi
Jacqueville	An. gambiae sl	An. coluzzi
Jacqueville	An. gambiae sl	An. coluzzi
Jacqueville	An. gambiae sl	An. coluzzi
Jacqueville	An. gambiae sl	An. coluzzi
Jacqueville	An. gambiae sl	An. coluzzi
Jacqueville	An. gambiae sl	An. coluzzi
Jacqueville	An. gambiae sl	An. coluzzi
Jacqueville	An. gambiae sl	An. coluzzi
Jacqueville	An. gambiae sl	An. coluzzi
Jacqueville	An. gambiae sl	An. coluzzi
Jacqueville	An. gambiae sl	An. coluzzi
Jacqueville	An. gambiae sl	An. coluzzi
Jacqueville	An. gambiae sl	An. coluzzi
Jacqueville	An. gambiae sl	An. coluzzi
Jacqueville	An. gambiae sl	An. coluzzi
Jacqueville	An. gambiae sl	An. coluzzi
Jacqueville	An. gambiae sl	An. coluzzi
Jacqueville	An. gambiae sl	An. coluzzi
Jacqueville	An. gambiae sl	An. coluzzi
Jacqueville	An. gambiae sl	An. coluzzi
Jacqueville	An. gambiae sl	An. coluzzi
Jacqueville	An. gambiae sl	An. coluzzi
Jacqueville	An. gambiae sl	An. coluzzi
Jacqueville	An. gambiae sl	An. coluzzi
Jacqueville	An. gambiae sl	An. coluzzi
Jacqueville	An. gambiae sl	An. coluzzi
Jacqueville	An. gambiae sl	An. coluzzi
Jacqueville	An. gambiae sl	An. coluzzi
Jacqueville	An. gambiae sl	An. coluzzi
Jacqueville	An. gambiae sl	An. coluzzi
Jacqueville	An. gambiae sl	An. coluzzi
Jacqueville	An. gambiae sl	An. coluzzi
Jacqueville	An. gambiae sl	An. coluzzi
Jacqueville	An. gambiae sl	An. coluzzi
Jacqueville	An. gambiae sl	An. coluzzi
Jacqueville	An. gambiae sl	An. coluzzi
Jacqueville	An. gambiae sl	An. coluzzi
Jacqueville	An. gambiae sl	An. coluzzi
Jacqueville	An. gambiae sl	An. coluzzi
Jacqueville	An. gambiae sl	An. coluzzi
Jacqueville	An. gambiae sl	An. coluzzi
Jacqueville	An. gambiae sl	An. coluzzi
Jacqueville	An. gambiae sl	An. coluzzi
Jacqueville	An. gambiae sl	An. coluzzi
Jacqueville	An. gambiae sl	An. coluzzi
Jacqueville	An. gambiae sl	An. coluzzi
Jacqueville	An. gambiae sl	An. coluzzi
Jacqueville	An. gambiae sl	An. coluzzi
Aboisso	An. gambiae sl	An. coluzzi
Aboisso	An. gambiae sl	An. coluzzi
Aboisso	An. gambiae sl	An. gambiae s.s.
Aboisso	An. gambiae sl	An. gambiae s.s.
Aboisso	An. gambiae sl	An. gambiae s.s.
Aboisso	An. gambiae sl	An. gambiae s.s.
Aboisso	An. gambiae sl	An. coluzzi
Aboisso	An. gambiae sl	An. coluzzi
Aboisso	An. gambiae sl	An. coluzzi/An. gambiae s.s.
Aboisso	An. gambiae sl	An. gambiae s.s.
Aboisso	An. gambiae sl	An. coluzzi/An. gambiae s.s.
Aboisso	An. gambiae sl	An. coluzzi/An. gambiae s.s.
Aboisso	An. gambiae sl	An. coluzzi/An. gambiae s.s.
Aboisso	An. gambiae sl	An. gambiae s.s.
Aboisso	An. gambiae sl	An. coluzzi
Aboisso	An. gambiae sl	An. coluzzi
Aboisso	An. gambiae sl	An. coluzzi
Aboisso	An. gambiae sl	An. gambiae s.s.
Aboisso	An. gambiae sl	An. coluzzi
Aboisso	An. gambiae sl	An. coluzzi
Aboisso	An. gambiae sl	An. coluzzi
Aboisso	An. gambiae sl	An. coluzzi
Aboisso	An. gambiae sl	An. coluzzi
Aboisso	An. gambiae sl	An. coluzzi
Aboisso	An. gambiae sl	An. coluzzi
Aboisso	An. gambiae sl	An. coluzzi
Aboisso	An. gambiae sl	An. coluzzi
Aboisso	An. gambiae sl	An. coluzzi
Aboisso	An. gambiae sl	An. coluzzi
Aboisso	An. gambiae sl	An. coluzzi
Aboisso	An. gambiae sl	An. coluzzi
Aboisso	An. gambiae sl	An. coluzzi
Aboisso	An. gambiae sl	An. coluzzi
Aboisso	An. gambiae sl	An. gambiae s.s.
Aboisso	An. gambiae sl	An. coluzzi
Aboisso	An. gambiae sl	An. coluzzi
Aboisso	An. gambiae sl	An. coluzzi/An. gambiae s.s.
Aboisso	An. gambiae sl	An. coluzzi
Aboisso	An. gambiae sl	An. coluzzi
Aboisso	An. gambiae sl	An. coluzzi/An. gambiae s.s.
Aboisso	An. gambiae sl	An. gambiae s.s.
Aboisso	An. gambiae sl	An. gambiae s.s.
Aboisso	An. gambiae sl	An. gambiae s.s.
Aboisso	An. gambiae sl	An. coluzzi
Aboisso	An. gambiae sl	An. coluzzi/An. gambiae s.s.
Aboisso	An. gambiae sl	An. coluzzi
Aboisso	An. gambiae sl	An. coluzzi
Aboisso	An. gambiae sl	An. coluzzi
Aboisso	An. gambiae sl	An. coluzzi
Aboisso	An. gambiae sl	An. coluzzi
Aboisso	An. gambiae sl	An. coluzzi
Aboisso	An. gambiae sl	An. coluzzi
Aboisso	An. gambiae sl	An. gambiae s.s.
Aboisso	An. gambiae sl	An. gambiae s.s.
Aboisso	An. gambiae sl	An. gambiae s.s.
Aboisso	An. gambiae sl	An. gambiae s.s.
Aboisso	An. gambiae sl	An. coluzzi
Aboisso	An. gambiae sl	An. coluzzi
Aboisso	An. gambiae sl	An. coluzzi/An. gambiae s.s.
Aboisso	An. gambiae sl	An. gambiae s.s.
Aboisso	An. gambiae sl	An. coluzzi/An. gambiae s.s.
Aboisso	An. gambiae sl	An. coluzzi/An. gambiae s.s.
Aboisso	An. gambiae sl	An. coluzzi/An. gambiae s.s.
Aboisso	An. gambiae sl	An. gambiae s.s.
Aboisso	An. gambiae sl	An. coluzzi
Aboisso	An. gambiae sl	An. coluzzi
Aboisso	An. gambiae sl	An. coluzzi
Aboisso	An. gambiae sl	An. gambiae s.s.
Aboisso	An. gambiae sl	An. coluzzi
Aboisso	An. gambiae sl	An. coluzzi
Aboisso	An. gambiae sl	An. coluzzi
Aboisso	An. gambiae sl	An. coluzzi
Aboisso	An. gambiae sl	An. coluzzi
Aboisso	An. gambiae sl	An. coluzzi
Aboisso	An. gambiae sl	An. coluzzi
Aboisso	An. gambiae sl	An. coluzzi
Aboisso	An. gambiae sl	An. coluzzi
Aboisso	An. gambiae sl	An. coluzzi
Aboisso	An. gambiae sl	An. coluzzi
Aboisso	An. gambiae sl	An. coluzzi
Aboisso	An. gambiae sl	An. coluzzi
Aboisso	An. gambiae sl	An. coluzzi
Aboisso	An. gambiae sl	An. coluzzi
Aboisso	An. gambiae sl	An. gambiae s.s.
Aboisso	An. gambiae sl	An. coluzzi
Aboisso	An. gambiae sl	An. coluzzi
Aboisso	An. gambiae sl	An. coluzzi/An. gambiae s.s.
Aboisso	An. gambiae sl	An. coluzzi
Aboisso	An. gambiae sl	An. coluzzi
Aboisso	An. gambiae sl	An. coluzzi/An. gambiae s.s.
Aboisso	An. gambiae sl	An. gambiae s.s.
Aboisso	An. gambiae sl	An. gambiae s.s.
Aboisso	An. gambiae sl	An. gambiae s.s.
Aboisso	An. gambiae sl	An. coluzzi
Aboisso	An. gambiae sl	An. coluzzi/An. gambiae s.s.
Aboisso	An. gambiae sl	An. coluzzi
Aboisso	An. gambiae sl	An. coluzzi
San_Pedro	An. gambiae sl	An. coluzzi
San_Pedro	An. gambiae sl	An. coluzzi
San_Pedro	An. gambiae sl	An. coluzzi
San_Pedro	An. gambiae sl	An. coluzzi
San_Pedro	An. gambiae sl	An. coluzzi
San_Pedro	An. gambiae sl	An. coluzzi
San_Pedro	An. gambiae sl	An. coluzzi
San_Pedro	An. gambiae sl	An. coluzzi
San_Pedro	An. gambiae sl	An. coluzzi
San_Pedro	An. gambiae sl	An. coluzzi
San_Pedro	An. gambiae sl	An. coluzzi
San_Pedro	An. gambiae sl	An. coluzzi
San_Pedro	An. gambiae sl	An. coluzzi
San_Pedro	An. gambiae sl	An. coluzzi
San_Pedro	An. gambiae sl	An. coluzzi
San_Pedro	An. gambiae sl	An. coluzzi
San_Pedro	An. gambiae sl	An. coluzzi
San_Pedro	An. gambiae sl	An. coluzzi
San_Pedro	An. gambiae sl	An. coluzzi
San_Pedro	An. gambiae sl	An. coluzzi
San_Pedro	An. gambiae sl	An. coluzzi
San_Pedro	An. gambiae sl	An. coluzzi
San_Pedro	An. gambiae sl	An. coluzzi
San_Pedro	An. gambiae sl	An. coluzzi
San_Pedro	An. gambiae sl	An. coluzzi
San_Pedro	An. gambiae sl	An. coluzzi
San_Pedro	An. gambiae sl	An. coluzzi
San_Pedro	An. gambiae sl	An. coluzzi
San_Pedro	An. gambiae sl	An. coluzzi
San_Pedro	An. gambiae sl	An. coluzzi
San_Pedro	An. gambiae sl	An. coluzzi
San_Pedro	An. gambiae sl	An. coluzzi
San_Pedro	An. gambiae sl	An. coluzzi
San_Pedro	An. gambiae sl	An. coluzzi
San_Pedro	An. gambiae sl	An. coluzzi
San_Pedro	An. gambiae sl	An. coluzzi
San_Pedro	An. gambiae sl	An. coluzzi
San_Pedro	An. gambiae sl	An. coluzzi
San_Pedro	An. gambiae sl	An. coluzzi
San_Pedro	An. gambiae sl	An. coluzzi
San_Pedro	An. gambiae sl	An. coluzzi
San_Pedro	An. gambiae sl	An. coluzzi
San_Pedro	An. gambiae sl	An. coluzzi
San_Pedro	An. gambiae sl	An. coluzzi
San_Pedro	An. gambiae sl	An. coluzzi
San_Pedro	An. gambiae sl	An. coluzzi
San_Pedro	An. gambiae sl	An. coluzzi
San_Pedro	An. gambiae sl	An. coluzzi
San_Pedro	An. gambiae sl	An. coluzzi
San_Pedro	An. gambiae sl	An. coluzzi
Aboisso	An. gambiae sl	An. coluzzi
Jacqueville	An. gambiae sl	An. coluzzi
Jacqueville	An. gambiae sl	An. coluzzi
Jacqueville	An. gambiae sl	An. coluzzi
Jacqueville	An. gambiae sl	An. coluzzi
Jacqueville	An. gambiae sl	An. coluzzi
Jacqueville	An. gambiae sl	An. coluzzi
Jacqueville	An. gambiae sl	An. coluzzi
Jacqueville	An. gambiae sl	An. coluzzi
Jacqueville	An. gambiae sl	An. coluzzi
Jacqueville	An. gambiae sl	An. coluzzi
Jacqueville	An. gambiae sl	An. coluzzi
Jacqueville	An. gambiae sl	An. coluzzi
Jacqueville	An. gambiae sl	An. coluzzi
Jacqueville	An. gambiae sl	Not detected
Jacqueville	An. gambiae sl	An. coluzzi
Jacqueville	An. gambiae sl	An. coluzzi
Jacqueville	An. gambiae sl	An. coluzzi
Jacqueville	An. gambiae sl	An. coluzzi
Jacqueville	An. gambiae sl	An. coluzzi
Jacqueville	An. gambiae sl	An. coluzzi
Jacqueville	An. gambiae sl	An. coluzzi
Jacqueville	An. gambiae sl	An. coluzzi
Jacqueville	An. gambiae sl	An. coluzzi
Jacqueville	An. gambiae sl	An. coluzzi
Jacqueville	An. gambiae sl	An. coluzzi
Jacqueville	An. gambiae sl	An. coluzzi
Jacqueville	An. gambiae sl	An. coluzzi
Jacqueville	An. gambiae sl	An. coluzzi
Jacqueville	An. gambiae sl	Not detected
Jacqueville	An. gambiae sl	An. coluzzi
Jacqueville	An. gambiae sl	An. coluzzi
Jacqueville	An. gambiae sl	An. coluzzi
Jacqueville	An. gambiae sl	An. coluzzi
Jacqueville	An. gambiae sl	An. coluzzi
Jacqueville	An. gambiae sl	An. coluzzi
Jacqueville	An. gambiae sl	An. coluzzi
Jacqueville	An. gambiae sl	An. coluzzi
Jacqueville	An. gambiae sl	An. coluzzi
Jacqueville	An. gambiae sl	An. coluzzi
Jacqueville	An. gambiae sl	An. coluzzi
Jacqueville	An. gambiae sl	An. coluzzi
Jacqueville	An. gambiae sl	An. coluzzi
Jacqueville	An. gambiae sl	An. coluzzi
Jacqueville	An. gambiae sl	An. coluzzi
Jacqueville	An. gambiae sl	An. coluzzi
Jacqueville	An. gambiae sl	An. coluzzi
Jacqueville	An. gambiae sl	An. coluzzi
Jacqueville	An. gambiae sl	An. coluzzi
Jacqueville	An. gambiae sl	An. coluzzi
Jacqueville	An. gambiae sl	An. coluzzi
Jacqueville	An. gambiae sl	An. coluzzi
Jacqueville	An. gambiae sl	An. coluzzi
Aboisso	An. gambiae sl	An. coluzzi
Aboisso	An. gambiae sl	An. coluzzi
Aboisso	An. gambiae sl	Not detected
Aboisso	An. gambiae sl	An. coluzzi
Aboisso	An. gambiae sl	An. coluzzi
Aboisso	An. gambiae sl	An. coluzzi

## Sheet: Ace1_280S
district	An. gambiae s.l.	Species	Ace_1_G280S
Jacqueville	An. gambiae sl	An. coluzzi	SG
Jacqueville	An. gambiae sl	An. coluzzi	GG
Jacqueville	An. gambiae sl	An. coluzzi	SG
Jacqueville	An. gambiae sl	An. coluzzi	GG
Jacqueville	An. gambiae sl	An. coluzzi	GG
Jacqueville	An. gambiae sl	An. coluzzi	SG
Jacqueville	An. gambiae sl	An. coluzzi	GG
Jacqueville	An. gambiae sl	An. coluzzi	GG
Jacqueville	An. gambiae sl	An. coluzzi	GG
Jacqueville	An. gambiae sl	An. coluzzi	SG
Jacqueville	An. gambiae sl	An. coluzzi	SG
Jacqueville	An. gambiae sl	An. coluzzi	GG
Jacqueville	An. gambiae sl	An. coluzzi	SG
Jacqueville	An. gambiae sl	An. coluzzi	SG
Jacqueville	An. gambiae sl	An. coluzzi	SG
Jacqueville	An. gambiae sl	An. coluzzi	GG
Jacqueville	An. gambiae sl	An. coluzzi	GG
Jacqueville	An. gambiae sl	An. coluzzi	GG
Jacqueville	An. gambiae sl	An. coluzzi	SG
Jacqueville	An. gambiae sl	An. coluzzi	GG
Jacqueville	An. gambiae sl	An. coluzzi	SG
Jacqueville	An. gambiae sl	An. coluzzi	SG
San_Pedro	An. gambiae sl	An. coluzzi	GG
San_Pedro	An. gambiae sl	An. coluzzi	GG
San_Pedro	An. gambiae sl	An. coluzzi	SG
San_Pedro	An. gambiae sl	An. coluzzi	GG
San_Pedro	An. gambiae sl	An. coluzzi	GG
San_Pedro	An. gambiae sl	An. coluzzi	GG
San_Pedro	An. gambiae sl	An. coluzzi	GG
San_Pedro	An. gambiae sl	An. coluzzi	GG
San_Pedro	An. gambiae sl	An. coluzzi	GG
San_Pedro	An. gambiae sl	An. coluzzi	GG
San_Pedro	An. gambiae sl	An. coluzzi	SG
San_Pedro	An. gambiae sl	An. coluzzi	GG
San_Pedro	An. gambiae sl	An. coluzzi	GG
San_Pedro	An. gambiae sl	An. coluzzi	GG
San_Pedro	An. gambiae sl	An. coluzzi	GG
San_Pedro	An. gambiae sl	An. coluzzi	GG
San_Pedro	An. gambiae sl	An. coluzzi	GG
San_Pedro	An. gambiae sl	An. coluzzi	GG
San_Pedro	An. gambiae sl	An. coluzzi	GG
San_Pedro	An. gambiae sl	An. coluzzi	GG
San_Pedro	An. gambiae sl	An. coluzzi	GG
San_Pedro	An. gambiae sl	An. coluzzi	GG
San_Pedro	An. gambiae sl	An. coluzzi	GG
San_Pedro	An. gambiae sl	An. coluzzi	GG
San_Pedro	An. gambiae sl	An. coluzzi	GG
San_Pedro	An. gambiae sl	An. coluzzi	GG
San_Pedro	An. gambiae sl	An. coluzzi	GG
San_Pedro	An. gambiae sl	An. coluzzi	GG
San_Pedro	An. gambiae sl	An. coluzzi	GG
San_Pedro	An. gambiae sl	An. coluzzi	GG
San_Pedro	An. gambiae sl	An. coluzzi	GG
San_Pedro	An. gambiae sl	An. coluzzi	GG
San_Pedro	An. gambiae sl	An. coluzzi	GG
San_Pedro	An. gambiae sl	An. coluzzi	GG
San_Pedro	An. gambiae sl	An. coluzzi	GG
San_Pedro	An. gambiae sl	An. coluzzi	GG
San_Pedro	An. gambiae sl	An. coluzzi	GG
San_Pedro	An. gambiae sl	An. coluzzi	GG
San_Pedro	An. gambiae sl	An. coluzzi	GG
San_Pedro	An. gambiae sl	An. coluzzi	GG
San_Pedro	An. gambiae sl	An. coluzzi	GG
San_Pedro	An. gambiae sl	An. coluzzi	GG
San_Pedro	An. gambiae sl	An. coluzzi	GG
San_Pedro	An. gambiae sl	An. coluzzi	GG
San_Pedro	An. gambiae sl	An. coluzzi	GG
San_Pedro	An. gambiae sl	An. coluzzi	GG
San_Pedro	An. gambiae sl	An. coluzzi	GG
San_Pedro	An. gambiae sl	An. coluzzi	GG
San_Pedro	An. gambiae sl	An. coluzzi	GG
San_Pedro	An. gambiae sl	An. coluzzi	GG
San_Pedro	An. gambiae sl	An. coluzzi	GG
San_Pedro	An. gambiae sl	An. coluzzi	GG
San_Pedro	An. gambiae sl	An. coluzzi	GG
San_Pedro	An. gambiae sl	An. coluzzi	GG
San_Pedro	An. gambiae sl	An. coluzzi	GG
San_Pedro	An. gambiae sl	An. coluzzi	GG
San_Pedro	An. gambiae sl	An. coluzzi	SG
San_Pedro	An. gambiae sl	An. coluzzi	SG
San_Pedro	An. gambiae sl	An. coluzzi	GG
Jacqueville	An. gambiae sl	An. coluzzi	SG
Jacqueville	An. gambiae sl	An. coluzzi	GG
Jacqueville	An. gambiae sl	An. coluzzi	SG
San_Pedro	An. gambiae sl	An. coluzzi	GG
San_Pedro	An. gambiae sl	An. coluzzi	GG
San_Pedro	An. gambiae sl	An. coluzzi	GG
San_Pedro	An. gambiae sl	An. coluzzi	GG
Aboisso	An. gambiae sl	Not detected	Not tested
Jacqueville	An. gambiae sl	Not detected	Not tested
Aboisso	An. gambiae sl	An. coluzzi	GG
Aboisso	An. gambiae sl	An. gambiae s.s.	SS
Aboisso	An. gambiae sl	An. gambiae s.s.	GG
Aboisso	An. gambiae sl	An. coluzzi	GG
Aboisso	An. gambiae sl	An. coluzzi	SG
Aboisso	An. gambiae sl	An. coluzzi	GG
Aboisso	An. gambiae sl	An. coluzzi	GG
Aboisso	An. gambiae sl	An. coluzzi	GG
Aboisso	An. gambiae sl	An. coluzzi	SS
Aboisso	An. gambiae sl	An. gambiae s.s.	SS
Aboisso	An. gambiae sl	An. coluzzi	GG
Aboisso	An. gambiae sl	An. coluzzi/An. gambiae s.s.	GG
Aboisso	An. gambiae sl	An. coluzzi	SG
Aboisso	An. gambiae sl	An. coluzzi	GG
Aboisso	An. gambiae sl	An. coluzzi	GG
Aboisso	An. gambiae sl	An. gambiae s.s.	GG
Aboisso	An. gambiae sl	An. gambiae s.s.	SS
Aboisso	An. gambiae sl	An. coluzzi	SG
Aboisso	An. gambiae sl	An. coluzzi/An. gambiae s.s.	GG
Aboisso	An. gambiae sl	An. coluzzi	GG
Aboisso	An. gambiae sl	An. gambiae s.s.	GG
Aboisso	An. gambiae sl	An. coluzzi	SS
Aboisso	An. gambiae sl	An. coluzzi	GG
Aboisso	An. gambiae sl	An. coluzzi	SG
Aboisso	An. gambiae sl	An. coluzzi	GG
Aboisso	An. gambiae sl	An. coluzzi	SS
Aboisso	An. gambiae sl	An. coluzzi	GG
Aboisso	An. gambiae sl	An. coluzzi	SG
Aboisso	An. gambiae sl	An. coluzzi	GG
Aboisso	An. gambiae sl	An. coluzzi	GG
Aboisso	An. gambiae sl	An. coluzzi	SS
Aboisso	An. gambiae sl	An. coluzzi	GG
Aboisso	An. gambiae sl	An. coluzzi	GG
Aboisso	An. gambiae sl	An. coluzzi	GG
Aboisso	An. gambiae sl	An. coluzzi	GG
Aboisso	An. gambiae sl	An. coluzzi	GG
Aboisso	An. gambiae sl	An. gambiae s.s.	GG
San_Pedro	An. gambiae sl	An. coluzzi	GG
San_Pedro	An. gambiae sl	An. coluzzi	GG
San_Pedro	An. gambiae sl	An. coluzzi	GG
San_Pedro	An. gambiae sl	An. coluzzi	SG
San_Pedro	An. gambiae sl	An. coluzzi	SG
San_Pedro	An. gambiae sl	An. coluzzi	GG
San_Pedro	An. gambiae sl	An. coluzzi	GG
San_Pedro	An. gambiae sl	An. coluzzi	GG
San_Pedro	An. gambiae sl	An. coluzzi	SG
San_Pedro	An. gambiae sl	An. coluzzi	GG
San_Pedro	An. gambiae sl	An. coluzzi	GG
San_Pedro	An. gambiae sl	An. coluzzi	GG
San_Pedro	An. gambiae sl	An. coluzzi	GG
San_Pedro	An. gambiae sl	An. coluzzi	GG
San_Pedro	An. gambiae sl	An. coluzzi	GG
San_Pedro	An. gambiae sl	An. coluzzi	GG
San_Pedro	An. gambiae sl	An. coluzzi	SG
San_Pedro	An. gambiae sl	An. coluzzi	GG
San_Pedro	An. gambiae sl	An. coluzzi	GG
San_Pedro	An. gambiae sl	An. coluzzi	GG
San_Pedro	An. gambiae sl	An. coluzzi	GG
San_Pedro	An. gambiae sl	An. coluzzi	GG
San_Pedro	An. gambiae sl	An. coluzzi	GG
San_Pedro	An. gambiae sl	An. coluzzi	GG
San_Pedro	An. gambiae sl	An. coluzzi	Not dectected
Jacqueville	An. gambiae sl	An. coluzzi	SG
Jacqueville	An. gambiae sl	An. coluzzi	GG
Jacqueville	An. gambiae sl	An. coluzzi	SG
Jacqueville	An. gambiae sl	An. coluzzi	SG
Jacqueville	An. gambiae sl	An. coluzzi	Not dectected
Jacqueville	An. gambiae sl	An. coluzzi	SG
Jacqueville	An. gambiae sl	An. coluzzi	GG
Jacqueville	An. gambiae sl	An. coluzzi	GG
Jacqueville	An. gambiae sl	An. coluzzi	SG
Jacqueville	An. gambiae sl	An. coluzzi	GG
Jacqueville	An. gambiae sl	An. coluzzi	GG
Jacqueville	An. gambiae sl	An. coluzzi	GG
Jacqueville	An. gambiae sl	An. coluzzi	SG
Jacqueville	An. gambiae sl	An. coluzzi	SG
Jacqueville	An. gambiae sl	An. coluzzi	GG
Jacqueville	An. gambiae sl	An. coluzzi	SG
Jacqueville	An. gambiae sl	An. coluzzi	SG
Jacqueville	An. gambiae sl	An. coluzzi	SG
Jacqueville	An. gambiae sl	An. coluzzi	GG
Jacqueville	An. gambiae sl	An. coluzzi	GG
Jacqueville	An. gambiae sl	An. coluzzi	GG
Jacqueville	An. gambiae sl	An. coluzzi	SG
Jacqueville	An. gambiae sl	An. coluzzi	GG
Jacqueville	An. gambiae sl	An. coluzzi	SG
Jacqueville	An. gambiae sl	An. coluzzi	SG
San_Pedro	An. gambiae sl	An. coluzzi	Not dectected
San_Pedro	An. gambiae sl	An. coluzzi	GG
San_Pedro	An. gambiae sl	An. coluzzi	GG
San_Pedro	An. gambiae sl	An. coluzzi	SG
San_Pedro	An. gambiae sl	An. coluzzi	GG
San_Pedro	An. gambiae sl	An. coluzzi	GG
San_Pedro	An. gambiae sl	An. coluzzi	GG
San_Pedro	An. gambiae sl	An. coluzzi	GG
San_Pedro	An. gambiae sl	An. coluzzi	Not dectected
San_Pedro	An. gambiae sl	An. coluzzi	GG
San_Pedro	An. gambiae sl	An. coluzzi	GG
San_Pedro	An. gambiae sl	An. coluzzi	GG
San_Pedro	An. gambiae sl	An. coluzzi	GG
San_Pedro	An. gambiae sl	An. coluzzi	GG
San_Pedro	An. gambiae sl	An. coluzzi	GG
San_Pedro	An. gambiae sl	An. coluzzi	GG
San_Pedro	An. gambiae sl	An. coluzzi	Not dectected
San_Pedro	An. gambiae sl	An. coluzzi	GG
San_Pedro	An. gambiae sl	An. coluzzi	GG
San_Pedro	An. gambiae sl	An. coluzzi	GG
San_Pedro	An. gambiae sl	An. coluzzi	GG
San_Pedro	An. gambiae sl	An. coluzzi	GG
San_Pedro	An. gambiae sl	An. coluzzi	GG
San_Pedro	An. gambiae sl	An. coluzzi	GG
San_Pedro	An. gambiae sl	An. coluzzi	Not dectected
Jacqueville	An. gambiae sl	Not detected	Not tested
Jacqueville	An. gambiae sl	An. coluzzi	SG
Jacqueville	An. gambiae sl	An. coluzzi	SG
Jacqueville	An. gambiae sl	Not detected	Not tested
Jacqueville	An. gambiae sl	An. coluzzi	SG
Jacqueville	An. gambiae sl	An. coluzzi	SS
Jacqueville	An. gambiae sl	An. coluzzi	Not dectected
Jacqueville	An. gambiae sl	An. coluzzi	SG
Jacqueville	An. gambiae sl	An. coluzzi	GG
Jacqueville	An. gambiae sl	An. coluzzi	SG
Jacqueville	An. gambiae sl	An. coluzzi	SG
Jacqueville	An. gambiae sl	An. coluzzi	GG
Jacqueville	An. gambiae sl	An. coluzzi	GG
Jacqueville	An. gambiae sl	An. coluzzi	GG
Jacqueville	An. gambiae sl	An. coluzzi	Not dectected
Jacqueville	An. gambiae sl	An. coluzzi	SG
Jacqueville	An. gambiae sl	An. coluzzi	GG
Jacqueville	An. gambiae sl	An. coluzzi	SG
Jacqueville	An. gambiae sl	An. coluzzi	SG
Jacqueville	An. gambiae sl	An. coluzzi	SG
Jacqueville	An. gambiae sl	An. coluzzi	GG
Jacqueville	An. gambiae sl	An. coluzzi	GG
Jacqueville	An. gambiae sl	An. coluzzi	GG
Jacqueville	An. gambiae sl	An. coluzzi	SG
Jacqueville	An. gambiae sl	An. coluzzi	GG
Jacqueville	An. gambiae sl	An. coluzzi	Not dectected
Jacqueville	An. gambiae sl	An. coluzzi	SG
Aboisso	An. gambiae sl	Not detected	Not tested
Aboisso	An. gambiae sl	An. coluzzi	SG
Aboisso	An. gambiae sl	An. coluzzi	SS
Aboisso	An. gambiae sl	An. coluzzi	SG

## Sheet: Vgsc
district	An. gambiae sl	Species	Kdr_west_L995F	Kdr_east_L995S
Jacqueville	An. gambiae sl	An. coluzzi	FL	LL
Jacqueville	An. gambiae sl	An. coluzzi	LL	LL
Jacqueville	An. gambiae sl	An. coluzzi	FF	LL
Jacqueville	An. gambiae sl	An. coluzzi	FL	LL
San_Pedro	An. gambiae sl	An. coluzzi	FF	LL
San_Pedro	An. gambiae sl	An. coluzzi	FF	LL
San_Pedro	An. gambiae sl	An. coluzzi	FL	LL
San_Pedro	An. gambiae sl	An. coluzzi	FL	LL
Jacqueville	An. gambiae sl	An. coluzzi	FF	LL
Jacqueville	An. gambiae sl	An. coluzzi	FF	LL
San_Pedro	An. gambiae sl	An. coluzzi	FF	LL
San_Pedro	An. gambiae sl	An. coluzzi	FF	LL
San_Pedro	An. gambiae sl	An. coluzzi	FF	LL
San_Pedro	An. gambiae sl	An. coluzzi	FF	LL
San_Pedro	An. gambiae sl	An. coluzzi	FL	LL
San_Pedro	An. gambiae sl	An. coluzzi	FF	LL
San_Pedro	An. gambiae sl	An. coluzzi	FF	LL
San_Pedro	An. gambiae sl	An. coluzzi	FF	LL
San_Pedro	An. gambiae sl	An. coluzzi	FF	LL
San_Pedro	An. gambiae sl	An. coluzzi	FF	LL
San_Pedro	An. gambiae sl	An. coluzzi	FL	LL
San_Pedro	An. gambiae sl	An. coluzzi	FF	LL
San_Pedro	An. gambiae sl	An. coluzzi	FF	LL
San_Pedro	An. gambiae sl	An. coluzzi	FL	LL
San_Pedro	An. gambiae sl	An. coluzzi	FF	LL
San_Pedro	An. gambiae sl	An. coluzzi	FF	LL
San_Pedro	An. gambiae sl	An. coluzzi	FF	LL
San_Pedro	An. gambiae sl	An. coluzzi	FF	LL
San_Pedro	An. gambiae sl	An. coluzzi	FL	LL
San_Pedro	An. gambiae sl	An. coluzzi	FL	LL
San_Pedro	An. gambiae sl	An. coluzzi	FF	LL
San_Pedro	An. gambiae sl	An. coluzzi	FF	LL
San_Pedro	An. gambiae sl	An. coluzzi	FL	LL
San_Pedro	An. gambiae sl	An. coluzzi	FL	LL
San_Pedro	An. gambiae sl	An. coluzzi	FF	LL
Jacqueville	An. gambiae sl	An. coluzzi	FF	SL
Jacqueville	An. gambiae sl	An. coluzzi	FF	LL
Jacqueville	An. gambiae sl	An. coluzzi	FL	LL
Jacqueville	An. gambiae sl	An. coluzzi	FF	LL
Jacqueville	An. gambiae sl	An. coluzzi	FF	LL
Jacqueville	An. gambiae sl	An. coluzzi	FL	LL
Jacqueville	An. gambiae sl	An. coluzzi	FL	LL
Jacqueville	An. gambiae sl	An. coluzzi	FL	LL
Jacqueville	An. gambiae sl	An. coluzzi	FL	SL
Jacqueville	An. gambiae sl	An. coluzzi	FF	LL
Jacqueville	An. gambiae sl	An. coluzzi	FF	LL
Jacqueville	An. gambiae sl	An. coluzzi	FL	LL
Jacqueville	An. gambiae sl	An. coluzzi	FF	LL
Jacqueville	An. gambiae sl	An. coluzzi	FF	LL
Jacqueville	An. gambiae sl	An. coluzzi	FL	SL
Jacqueville	An. gambiae sl	An. coluzzi	FL	LL
Jacqueville	An. gambiae sl	An. coluzzi	FL	LL
Jacqueville	An. gambiae sl	An. coluzzi	FF	LL
Jacqueville	An. gambiae sl	An. coluzzi	FF	LL
San_Pedro	An. gambiae sl	An. coluzzi	FF	LL
San_Pedro	An. gambiae sl	An. coluzzi	FF	LL
San_Pedro	An. gambiae sl	An. coluzzi	FF	LL
San_Pedro	An. gambiae sl	An. coluzzi	FF	LL
San_Pedro	An. gambiae sl	An. coluzzi	FF	LL
San_Pedro	An. gambiae sl	An. coluzzi	FF	LL
San_Pedro	An. gambiae sl	An. coluzzi	FF	LL
San_Pedro	An. gambiae sl	An. coluzzi	FF	LL
San_Pedro	An. gambiae sl	An. coluzzi	FF	LL
San_Pedro	An. gambiae sl	An. coluzzi	FF	LL
San_Pedro	An. gambiae sl	An. coluzzi	FF	LL
San_Pedro	An. gambiae sl	An. coluzzi	FF	LL
San_Pedro	An. gambiae sl	An. coluzzi	FF	LL
San_Pedro	An. gambiae sl	An. coluzzi	FF	LL
San_Pedro	An. gambiae sl	An. coluzzi	FF	LL
San_Pedro	An. gambiae sl	An. coluzzi	FF	LL
San_Pedro	An. gambiae sl	An. coluzzi	FF	LL
San_Pedro	An. gambiae sl	An. coluzzi	FF	LL
San_Pedro	An. gambiae sl	An. coluzzi	FF	LL
San_Pedro	An. gambiae sl	An. coluzzi	FF	LL
San_Pedro	An. gambiae sl	An. coluzzi	FF	LL
San_Pedro	An. gambiae sl	An. coluzzi	FF	LL
San_Pedro	An. gambiae sl	An. coluzzi	FF	LL
Jacqueville	An. gambiae sl	An. coluzzi	FF	LL
Jacqueville	An. gambiae sl	An. coluzzi	FF	LL
Jacqueville	An. gambiae sl	An. coluzzi	FL	SL
Jacqueville	An. gambiae sl	An. coluzzi	FF	LL
Jacqueville	An. gambiae sl	An. coluzzi	FF	LL
Jacqueville	An. gambiae sl	An. coluzzi	FF	LL
Jacqueville	An. gambiae sl	An. coluzzi	FF	LL
Jacqueville	An. gambiae sl	An. coluzzi	FL	LL
Jacqueville	An. gambiae sl	An. coluzzi	FL	SL
Jacqueville	An. gambiae sl	An. coluzzi	FF	SL
Jacqueville	An. gambiae sl	An. coluzzi	FF	LL
Jacqueville	An. gambiae sl	An. coluzzi	FL	SL
Jacqueville	An. gambiae sl	An. coluzzi	FL	LL
Jacqueville	An. gambiae sl	An. coluzzi	FF	SL
Jacqueville	An. gambiae sl	An. coluzzi	FL	LL
Jacqueville	An. gambiae sl	An. coluzzi	FF	LL
Jacqueville	An. gambiae sl	An. coluzzi	FF	SL
Jacqueville	An. gambiae sl	An. coluzzi	FL	LL
Jacqueville	An. gambiae sl	An. coluzzi	FF	LL
Jacqueville	An. gambiae sl	An. coluzzi	FF	SL
Jacqueville	An. gambiae sl	An. coluzzi	FL	LL
Jacqueville	An. gambiae sl	An. coluzzi	FF	LL
Jacqueville	An. gambiae sl	An. coluzzi	FF	LL
Jacqueville	An. gambiae sl	An. coluzzi	FF	LL
Jacqueville	An. gambiae sl	An. coluzzi	FF	LL
Jacqueville	An. gambiae sl	An. coluzzi	FF	LL
Jacqueville	An. gambiae sl	An. coluzzi	FF	LL
Jacqueville	An. gambiae sl	An. coluzzi	FF	LL
Jacqueville	An. gambiae sl	An. coluzzi	FF	LL
Jacqueville	An. gambiae sl	An. coluzzi	FF	LL
Jacqueville	An. gambiae sl	An. coluzzi	FF	LL
Jacqueville	An. gambiae sl	An. coluzzi	FF	LL
Jacqueville	An. gambiae sl	An. coluzzi	FF	LL
Jacqueville	An. gambiae sl	An. coluzzi	FF	LL
Jacqueville	An. gambiae sl	An. coluzzi	FF	LL
Jacqueville	An. gambiae sl	An. coluzzi	FF	LL
Jacqueville	An. gambiae sl	An. coluzzi	FF	LL
Jacqueville	An. gambiae sl	An. coluzzi	FF	LL
Jacqueville	An. gambiae sl	An. coluzzi	FF	LL
Jacqueville	An. gambiae sl	An. coluzzi	FF	LL
Jacqueville	An. gambiae sl	An. coluzzi	FF	LL
Jacqueville	An. gambiae sl	An. coluzzi	FF	LL
Jacqueville	An. gambiae sl	An. coluzzi	FF	LL
Jacqueville	An. gambiae sl	An. coluzzi	FF	LL
Jacqueville	An. gambiae sl	An. coluzzi	FF	LL
Jacqueville	An. gambiae sl	An. coluzzi	FF	LL
Jacqueville	An. gambiae sl	An. coluzzi	FF	LL
Jacqueville	An. gambiae sl	An. coluzzi	FF	LL
Jacqueville	An. gambiae sl	An. coluzzi	FF	LL
Jacqueville	An. gambiae sl	An. coluzzi	FF	LL
Jacqueville	An. gambiae sl	An. coluzzi	FF	LL
Jacqueville	An. gambiae sl	An. coluzzi	FF	LL
Jacqueville	An. gambiae sl	An. coluzzi	FF	LL
Jacqueville	An. gambiae sl	An. coluzzi	FF	LL
Jacqueville	An. gambiae sl	An. coluzzi	FF	LL
Jacqueville	An. gambiae sl	An. coluzzi	FF	LL
Jacqueville	An. gambiae sl	An. coluzzi	FF	LL
Jacqueville	An. gambiae sl	An. coluzzi	FF	LL
Jacqueville	An. gambiae sl	An. coluzzi	FF	LL
Jacqueville	An. gambiae sl	An. coluzzi	FF	LL
Aboisso	An. gambiae sl	An. coluzzi	FF	LL
Aboisso	An. gambiae sl	An. coluzzi	FF	LL
Aboisso	An. gambiae sl	An. gambiae s.s.	FL	LL
Aboisso	An. gambiae sl	An. gambiae s.s.	FL	LL
Aboisso	An. gambiae sl	An. gambiae s.s.	FF	LL
Aboisso	An. gambiae sl	An. gambiae s.s.	FL	LL
Aboisso	An. gambiae sl	An. coluzzi	FF	LL
Aboisso	An. gambiae sl	An. coluzzi	FF	LL
Aboisso	An. gambiae sl	An. coluzzi/An. gambiae s.s.	FF	LL
Aboisso	An. gambiae sl	An. gambiae s.s.	FF	LL
Aboisso	An. gambiae sl	An. coluzzi/An. gambiae s.s.	FL	LL
Aboisso	An. gambiae sl	An. coluzzi/An. gambiae s.s.	FF	LL
Aboisso	An. gambiae sl	An. coluzzi/An. gambiae s.s.	FF	LL
Aboisso	An. gambiae sl	An. gambiae s.s.	FF	LL
Aboisso	An. gambiae sl	An. coluzzi	FF	LL
Aboisso	An. gambiae sl	An. coluzzi	FF	LL
Aboisso	An. gambiae sl	An. coluzzi	FF	LL
Aboisso	An. gambiae sl	An. gambiae s.s.	FF	LL
Aboisso	An. gambiae sl	An. coluzzi	FF	LL
Aboisso	An. gambiae sl	An. coluzzi	LL	LL
Aboisso	An. gambiae sl	An. coluzzi	FL	LL
Aboisso	An. gambiae sl	An. coluzzi	FF	LL
Aboisso	An. gambiae sl	An. coluzzi	FL	LL
Aboisso	An. gambiae sl	An. coluzzi	FF	LL
Aboisso	An. gambiae sl	An. coluzzi	FL	LL
Aboisso	An. gambiae sl	An. coluzzi	FF	LL
Aboisso	An. gambiae sl	An. coluzzi	FF	LL
Aboisso	An. gambiae sl	An. coluzzi	FF	LL
Aboisso	An. gambiae sl	An. coluzzi	FF	LL
Aboisso	An. gambiae sl	An. coluzzi	FF	LL
Aboisso	An. gambiae sl	An. coluzzi	FF	LL
Aboisso	An. gambiae sl	An. coluzzi	FF	LL
Aboisso	An. gambiae sl	An. coluzzi	FF	LL
Aboisso	An. gambiae sl	An. gambiae s.s.	FF	LL
Aboisso	An. gambiae sl	An. coluzzi	FF	LL
Aboisso	An. gambiae sl	An. coluzzi	FF	LL
Aboisso	An. gambiae sl	An. coluzzi/An. gambiae s.s.	FF	LL
Aboisso	An. gambiae sl	An. coluzzi	FF	LL
Aboisso	An. gambiae sl	An. coluzzi	FF	LL
Aboisso	An. gambiae sl	An. coluzzi/An. gambiae s.s.	FF	LL
Aboisso	An. gambiae sl	An. gambiae s.s.	FL	LL
Aboisso	An. gambiae sl	An. gambiae s.s.	FF	LL
Aboisso	An. gambiae sl	An. gambiae s.s.	FF	LL
Aboisso	An. gambiae sl	An. coluzzi	FF	LL
Aboisso	An. gambiae sl	An. coluzzi/An. gambiae s.s.	FF	LL
Aboisso	An. gambiae sl	An. coluzzi	FF	LL
Aboisso	An. gambiae sl	An. coluzzi	FF	LL
Aboisso	An. gambiae sl	An. coluzzi	FF	LL
Aboisso	An. gambiae sl	An. coluzzi	FF	LL
Aboisso	An. gambiae sl	An. coluzzi	FF	LL
Aboisso	An. gambiae sl	An. coluzzi	FF	LL
Aboisso	An. gambiae sl	An. coluzzi/An. gambiae s.s.	FF	LL
Aboisso	An. gambiae sl	An. coluzzi	FF	LL
Aboisso	An. gambiae sl	An. coluzzi	FF	LL
Aboisso	An. gambiae sl	An. coluzzi	FF	LL
Aboisso	An. gambiae sl	An. coluzzi	FF	LL
Aboisso	An. gambiae sl	An. coluzzi	FF	LL
Aboisso	An. gambiae sl	An. gambiae s.s.	FF	LL
Aboisso	An. gambiae sl	An. gambiae s.s.	FF	LL
Aboisso	An. gambiae sl	An. gambiae s.s.	FF	LL
Aboisso	An. gambiae sl	An. coluzzi	LL	LL
Aboisso	An. gambiae sl	An. gambiae s.s.	FL	LL
Aboisso	An. gambiae sl	An. gambiae s.s.	FF	LL
Aboisso	An. gambiae sl	An. coluzzi	FF	LL
Aboisso	An. gambiae sl	An. gambiae s.s.	FF	SL
Aboisso	An. gambiae sl	An. gambiae s.s.	FL	SL
Aboisso	An. gambiae sl	An. coluzzi	FF	LL
Aboisso	An. gambiae sl	An. gambiae s.s.	FF	LL
Aboisso	An. gambiae sl	An. gambiae s.s.	FF	LL
Aboisso	An. gambiae sl	An. coluzzi	FF	LL
Aboisso	An. gambiae sl	An. coluzzi/An. gambiae s.s.	FF	LL
Aboisso	An. gambiae sl	An. coluzzi	FF	LL
Aboisso	An. gambiae sl	An. coluzzi	FF	LL
Aboisso	An. gambiae sl	An. coluzzi	FF	LL
Aboisso	An. gambiae sl	An. coluzzi	FF	LL
Aboisso	An. gambiae sl	An. coluzzi	FF	LL
Aboisso	An. gambiae sl	An. gambiae s.s.	FF	LL
Aboisso	An. gambiae sl	An. gambiae s.s.	FF	LL
Aboisso	An. gambiae sl	An. coluzzi	FF	LL
Aboisso	An. gambiae sl	An. coluzzi	FF	LL
Aboisso	An. gambiae sl	An. coluzzi	FF	LL
Aboisso	An. gambiae sl	An. coluzzi	FF	LL
Aboisso	An. gambiae sl	An. coluzzi	FF	LL
Aboisso	An. gambiae sl	An. coluzzi/An. gambiae s.s.	FF	LL
Aboisso	An. gambiae sl	An. coluzzi	FF	LL
Aboisso	An. gambiae sl	An. coluzzi	FF	LL
Aboisso	An. gambiae sl	An. coluzzi	FF	LL
Aboisso	An. gambiae sl	An. coluzzi	FF	LL
Aboisso	An. gambiae sl	An. coluzzi	FF	LL
Aboisso	An. gambiae sl	An. coluzzi	FF	LL
Aboisso	An. gambiae sl	An. coluzzi	FF	LL
Aboisso	An. gambiae sl	An. coluzzi	FF	LL
Aboisso	An. gambiae sl	An. coluzzi	FF	LL
Aboisso	An. gambiae sl	An. coluzzi	FF	LL
Aboisso	An. gambiae sl	An. coluzzi	FF	LL
Aboisso	An. gambiae sl	An. coluzzi/An. gambiae s.s.	FF	LL
San_Pedro	An. gambiae sl	An. coluzzi	FF	LL
San_Pedro	An. gambiae sl	An. coluzzi	FF	LL
Aboisso	An. gambiae sl	An. coluzzi/An. gambiae s.s.	FL	LL
San_Pedro	An. gambiae sl	An. coluzzi	FL	LL
San_Pedro	An. gambiae sl	An. coluzzi	FF	LL
San_Pedro	An. gambiae sl	An. coluzzi	FF	LL
San_Pedro	An. gambiae sl	An. coluzzi	Not detected	LL
San_Pedro	An. gambiae sl	An. coluzzi	FF	LL
San_Pedro	An. gambiae sl	An. coluzzi	FF	LL
San_Pedro	An. gambiae sl	An. coluzzi	FL	LL
San_Pedro	An. gambiae sl	An. coluzzi	FF	LL
San_Pedro	An. gambiae sl	An. coluzzi	FF	LL
San_Pedro	An. gambiae sl	An. coluzzi	FL	LL
San_Pedro	An. gambiae sl	An. coluzzi	FF	LL
San_Pedro	An. gambiae sl	An. coluzzi	FF	LL
San_Pedro	An. gambiae sl	An. coluzzi	FF	LL
San_Pedro	An. gambiae sl	An. coluzzi	FF	LL
San_Pedro	An. gambiae sl	An. coluzzi	FL	LL
San_Pedro	An. gambiae sl	An. coluzzi	FL	LL
San_Pedro	An. gambiae sl	An. coluzzi	FL	LL
San_Pedro	An. gambiae sl	An. coluzzi	Not detected	LL
San_Pedro	An. gambiae sl	An. coluzzi	FF	LL
San_Pedro	An. gambiae sl	An. coluzzi	FL	Not detectecd
San_Pedro	An. gambiae sl	An. coluzzi	FL	LL
San_Pedro	An. gambiae sl	An. coluzzi	FF	LL
Jacqueville	An. gambiae sl	An. coluzzi	FF	SL
Jacqueville	An. gambiae sl	An. coluzzi	FF	LL
Jacqueville	An. gambiae sl	An. coluzzi	FL	LL
Jacqueville	An. gambiae sl	An. coluzzi	FF	LL
Jacqueville	An. gambiae sl	An. coluzzi	FF	LL
Jacqueville	An. gambiae sl	An. coluzzi	FL	LL
Jacqueville	An. gambiae sl	An. coluzzi	FL	LL
Jacqueville	An. gambiae sl	An. coluzzi	FL	Not detectecd
Jacqueville	An. gambiae sl	An. coluzzi	FL	LL
Jacqueville	An. gambiae sl	An. coluzzi	FL	SL
Jacqueville	An. gambiae sl	An. coluzzi	FF	LL
Jacqueville	An. gambiae sl	An. coluzzi	FF	LL
Jacqueville	An. gambiae sl	An. coluzzi	FL	LL
Jacqueville	An. gambiae sl	An. coluzzi	FF	LL
Jacqueville	An. gambiae sl	An. coluzzi	LL	LL
Jacqueville	An. gambiae sl	An. coluzzi	FF	Not detectecd
Jacqueville	An. gambiae sl	An. coluzzi	FL	LL
Jacqueville	An. gambiae sl	An. coluzzi	FF	LL
Jacqueville	An. gambiae sl	An. coluzzi	FL	Not detectecd
Jacqueville	An. gambiae sl	An. coluzzi	FL	LL
Jacqueville	An. gambiae sl	An. coluzzi	FL	LL
Jacqueville	An. gambiae sl	An. coluzzi	FF	LL
Jacqueville	An. gambiae sl	An. coluzzi	FF	LL
Jacqueville	An. gambiae sl	An. coluzzi	FF	LL
Jacqueville	An. gambiae sl	An. coluzzi	FF	LL
Aboisso	An. gambiae sl	An. coluzzi	FF	LL
Aboisso	An. gambiae sl	An. coluzzi	Not detected	LL
Aboisso	An. gambiae sl	An. gambiae s.s.	FL	LL
Aboisso	An. gambiae sl	An. gambiae s.s.	FL	LL
Aboisso	An. gambiae sl	An. gambiae s.s.	FF	LL
Aboisso	An. gambiae sl	An. gambiae s.s.	FL	LL
Aboisso	An. gambiae sl	An. coluzzi	FF	LL
Aboisso	An. gambiae sl	An. coluzzi	FF	LL
Aboisso	An. gambiae sl	An. coluzzi/An. gambiae s.s.	FF	LL
Aboisso	An. gambiae sl	An. gambiae s.s.	FF	LL
Aboisso	An. gambiae sl	An. coluzzi/An. gambiae s.s.	FL	LL
Aboisso	An. gambiae sl	An. coluzzi/An. gambiae s.s.	FF	LL
Aboisso	An. gambiae sl	An. coluzzi/An. gambiae s.s.	FF	LL
Aboisso	An. gambiae sl	An. gambiae s.s.	FF	LL
Aboisso	An. gambiae sl	An. coluzzi	FF	LL
Aboisso	An. gambiae sl	An. coluzzi	FF	LL
Aboisso	An. gambiae sl	An. coluzzi	Not detected	LL
Aboisso	An. gambiae sl	An. gambiae s.s.	FF	LL
Aboisso	An. gambiae sl	An. coluzzi	FF	LL
Aboisso	An. gambiae sl	An. coluzzi	LL	LL
Aboisso	An. gambiae sl	An. coluzzi	FL	LL
Aboisso	An. gambiae sl	An. coluzzi	Not detected	LL
Aboisso	An. gambiae sl	An. coluzzi	FL	LL
Aboisso	An. gambiae sl	An. coluzzi	FF	LL
Aboisso	An. gambiae sl	An. coluzzi	FL	LL
Aboisso	An. gambiae sl	An. coluzzi	FF	LL
Aboisso	An. gambiae sl	An. coluzzi	FF	LL
Aboisso	An. gambiae sl	An. coluzzi	FF	LL
Aboisso	An. gambiae sl	An. coluzzi	FF	LL
Aboisso	An. gambiae sl	An. coluzzi	FF	LL
Aboisso	An. gambiae sl	An. coluzzi	FF	LL
Aboisso	An. gambiae sl	An. coluzzi	FF	LL
Aboisso	An. gambiae sl	An. coluzzi	Not detected	LL
Aboisso	An. gambiae sl	An. gambiae s.s.	FF	LL
Aboisso	An. gambiae sl	An. coluzzi	FF	LL
Aboisso	An. gambiae sl	An. coluzzi	FF	LL
Aboisso	An. gambiae sl	An. coluzzi/An. gambiae s.s.	FF	LL
Aboisso	An. gambiae sl	An. coluzzi	FF	LL
Aboisso	An. gambiae sl	An. coluzzi	FF	LL
Aboisso	An. gambiae sl	An. coluzzi/An. gambiae s.s.	FF	LL
Aboisso	An. gambiae sl	An. gambiae s.s.	FL	LL
Aboisso	An. gambiae sl	An. gambiae s.s.	FF	LL
Aboisso	An. gambiae sl	An. gambiae s.s.	FF	LL
Aboisso	An. gambiae sl	An. coluzzi	FF	LL
Aboisso	An. gambiae sl	An. coluzzi/An. gambiae s.s.	FF	LL
Aboisso	An. gambiae sl	An. coluzzi	FF	LL
Aboisso	An. gambiae sl	An. coluzzi	FF	LL
Aboisso	An. gambiae sl	An. coluzzi	FF	LL
Aboisso	An. gambiae sl	An. coluzzi	FF	LL
Aboisso	An. gambiae sl	An. coluzzi	FF	LL
Aboisso	An. gambiae sl	An. coluzzi	LL	LL
Aboisso	An. gambiae sl	An. coluzzi	LL	LL
Aboisso	An. gambiae sl	An. gambiae s.s.	FL	LL
Aboisso	An. gambiae sl	An. gambiae s.s.	FL	LL
Aboisso	An. gambiae sl	An. gambiae s.s.	LL	LL
Aboisso	An. gambiae sl	An. gambiae s.s.	FL	LL
Aboisso	An. gambiae sl	An. coluzzi	LL	LL
Aboisso	An. gambiae sl	An. coluzzi	LL	LL
Aboisso	An. gambiae sl	An. coluzzi/An. gambiae s.s.	LL	LL
Aboisso	An. gambiae sl	An. gambiae s.s.	LL	LL
Aboisso	An. gambiae sl	An. coluzzi/An. gambiae s.s.	FL	LL
Aboisso	An. gambiae sl	An. coluzzi/An. gambiae s.s.	LL	LL
Aboisso	An. gambiae sl	An. coluzzi/An. gambiae s.s.	LL	LL
Aboisso	An. gambiae sl	An. gambiae s.s.	LL	LL
Aboisso	An. gambiae sl	An. coluzzi	LL	LL
Aboisso	An. gambiae sl	An. coluzzi	LL	LL
Aboisso	An. gambiae sl	An. coluzzi	LL	LL
Aboisso	An. gambiae sl	An. gambiae s.s.	LL	LL
Aboisso	An. gambiae sl	An. coluzzi	LL	LL
Aboisso	An. gambiae sl	An. coluzzi	FF	LL
Aboisso	An. gambiae sl	An. coluzzi	FL	LL
Aboisso	An. gambiae sl	An. coluzzi	Not detected	LL
Aboisso	An. gambiae sl	An. coluzzi	FL	LL
Aboisso	An. gambiae sl	An. coluzzi	LL	LL
Aboisso	An. gambiae sl	An. coluzzi	FL	LL
Aboisso	An. gambiae sl	An. coluzzi	FL	LL
Aboisso	An. gambiae sl	An. coluzzi	FL	LL
Aboisso	An. gambiae sl	An. coluzzi	FL	LL
Aboisso	An. gambiae sl	An. coluzzi	FL	LL
Aboisso	An. gambiae sl	An. coluzzi	FL	LL
Aboisso	An. gambiae sl	An. coluzzi	FL	LL
Aboisso	An. gambiae sl	An. coluzzi	FL	LL
Aboisso	An. gambiae sl	An. coluzzi	FL	LL
Aboisso	An. gambiae sl	An. gambiae s.s.	FL	LL
Aboisso	An. gambiae sl	An. coluzzi	FL	LL
Aboisso	An. gambiae sl	An. coluzzi	FL	LL
Aboisso	An. gambiae sl	An. coluzzi/An. gambiae s.s.	FL	LL
Aboisso	An. gambiae sl	An. coluzzi	FL	LL
Aboisso	An. gambiae sl	An. coluzzi	FL	LL
Aboisso	An. gambiae sl	An. coluzzi/An. gambiae s.s.	FL	LL
Aboisso	An. gambiae sl	An. gambiae s.s.	Not detected	LL
Aboisso	An. gambiae sl	An. gambiae s.s.	FL	LL
Aboisso	An. gambiae sl	An. gambiae s.s.	FL	LL
Aboisso	An. gambiae sl	An. coluzzi	FL	LL
Aboisso	An. gambiae sl	An. coluzzi/An. gambiae s.s.	FL	LL
Aboisso	An. gambiae sl	An. coluzzi	FL	LL
Aboisso	An. gambiae sl	An. coluzzi	FL	LL
San_Pedro	An. gambiae sl	An. coluzzi	LL	LL
San_Pedro	An. gambiae sl	An. coluzzi	LL	LL
San_Pedro	An. gambiae sl	An. coluzzi	FL	LL
San_Pedro	An. gambiae sl	An. coluzzi	FL	LL
San_Pedro	An. gambiae sl	An. coluzzi	LL	LL
San_Pedro	An. gambiae sl	An. coluzzi	LL	LL
San_Pedro	An. gambiae sl	An. coluzzi	LL	LL
San_Pedro	An. gambiae sl	An. coluzzi	LL	LL
San_Pedro	An. gambiae sl	An. coluzzi	LL	LL
San_Pedro	An. gambiae sl	An. coluzzi	FL	LL
San_Pedro	An. gambiae sl	An. coluzzi	LL	LL
San_Pedro	An. gambiae sl	An. coluzzi	LL	LL
San_Pedro	An. gambiae sl	An. coluzzi	FL	LL
San_Pedro	An. gambiae sl	An. coluzzi	LL	LL
San_Pedro	An. gambiae sl	An. coluzzi	LL	LL
San_Pedro	An. gambiae sl	An. coluzzi	LL	LL
San_Pedro	An. gambiae sl	An. coluzzi	LL	LL
San_Pedro	An. gambiae sl	An. coluzzi	FL	LL
San_Pedro	An. gambiae sl	An. coluzzi	FL	LL
San_Pedro	An. gambiae sl	An. coluzzi	FL	LL
San_Pedro	An. gambiae sl	An. coluzzi	Not detected	LL
San_Pedro	An. gambiae sl	An. coluzzi	LL	LL
San_Pedro	An. gambiae sl	An. coluzzi	FL	Not detectecd
San_Pedro	An. gambiae sl	An. coluzzi	FL	LL
San_Pedro	An. gambiae sl	An. coluzzi	LL	LL
Aboisso	An. gambiae sl	An. coluzzi	FL	LL
Jacqueville	An. gambiae sl	An. coluzzi	LL	SS
Jacqueville	An. gambiae sl	An. coluzzi	LL	LL
Jacqueville	An. gambiae sl	An. coluzzi	FL	LL
Jacqueville	An. gambiae sl	An. coluzzi	LL	LL
Jacqueville	An. gambiae sl	An. coluzzi	LL	LL
Jacqueville	An. gambiae sl	An. coluzzi	FL	Not detectecd
Jacqueville	An. gambiae sl	An. coluzzi	FL	LL
Jacqueville	An. gambiae sl	An. coluzzi	FL	LL
Jacqueville	An. gambiae sl	An. coluzzi	FL	LL
Jacqueville	An. gambiae sl	An. coluzzi	FL	Not detectecd
Jacqueville	An. gambiae sl	An. coluzzi	LL	LL
Jacqueville	An. gambiae sl	An. coluzzi	LL	LL
Jacqueville	An. gambiae sl	An. coluzzi	FL	LL
Jacqueville	An. gambiae sl	An. coluzzi	LL	LL
Jacqueville	An. gambiae sl	An. coluzzi	FF	LL
Jacqueville	An. gambiae sl	An. coluzzi	LL	LL
Jacqueville	An. gambiae sl	An. coluzzi	FL	LL
Jacqueville	An. gambiae sl	An. coluzzi	LL	LL
Jacqueville	An. gambiae sl	An. coluzzi	FL	Not detectecd
Jacqueville	An. gambiae sl	An. coluzzi	FL	LL
Jacqueville	An. gambiae sl	An. coluzzi	FL	LL
Jacqueville	An. gambiae sl	An. coluzzi	LL	LL
Jacqueville	An. gambiae sl	An. coluzzi	LL	LL
Jacqueville	An. gambiae sl	An. coluzzi	LL	LL
Jacqueville	An. gambiae sl	An. coluzzi	Not detected	LL
Aboisso	An. gambiae sl	An. coluzzi	Not detected	LL
Aboisso	An. gambiae sl	An. coluzzi	FL	LL
Total		433	433	433
